# Supplementary material for: The Chaperone BAG6 Regulates Cellular Homeostasis between Autophagy and Apoptosis by Holding LC3B
Source: iScience. 2020 Oct 21;23(11):101708. doi: 10.1016/j.isci.2020.101708 (PMC7674511; doi:10.1016/j.isci.2020.101708)
Supplement: Table S1. Mass Spectrometry Analysis of the Substrates of NEDDylatorCUE+G2BR and NEDDylatorCUE, Related to Figure 2 [file mmc2.xlsx]

## Sheet: NEDDylatorCUE+G2BR
Protein IDs	Majority protein IDs	Peptide counts (all)	Peptide counts (razor+unique)	Peptide counts (unique)	Protein names	Gene names	Fasta headers	Number of proteins	Peptides	Razor + unique peptides	Unique peptides	Peptides NEDDylatorCUE+G2BR	Peptides control	Razor + unique peptides NEDDylatorCUE+G2BR	Razor + unique peptides control	Unique peptides NEDDylatorCUE+G2BR	Unique peptides control	Sequence coverage [%]	Unique + razor sequence coverage [%]	Unique sequence coverage [%]	Mol. weight [kDa]	Sequence length	Sequence lengths	Q-value	Score	Sequence coverage NEDDylatorCUE+G2BR [%]	Sequence coverage control [%]	Intensity	Intensity NEDDylatorCUE+G2BR	Intensity control	MS/MS Count	Only identified by site	Reverse	Potential contaminant	id	Peptide IDs	Peptide is razor	Mod. peptide IDs	Evidence IDs	MS/MS IDs	Best MS/MS	GlyGly (K) site IDs	Oxidation (M) site IDs	GlyGly (K) site positions	Oxidation (M) site positions
	E7EWE5;P51659-3;P51659;P51659-2;E7ER27;G5E9S2;E7ET17	6;6;6;6;5;3;3;2	6;6;6;6;5;3;3;2	6;6;6;6;5;3;3;2	Peroxisomal multifunctional enzyme type 2;(3R)-hydroxyacyl-CoA dehydrogenase;Enoyl-CoA hydratase 2	HSD17B4	>tr|E7EWE5|E7EWE5_HUMAN Peroxisomal multifunctional enzyme type 2 OS=Homo sapiens GN=HSD17B4 PE=1 SV=1;>sp|P51659-3|DHB4_HUMAN Isoform 3 of Peroxisomal multifunctional enzyme type 2 OS=Homo sapiens GN=HSD17B4;>sp|P51659|DHB4_HUMAN Peroxisomal multifunction	8	6	6	6	6	0	6	0	6	0	11.8	11.8	11.8	77.586	712	712;718;736;761;500;596;599;474	0	50.48	11.8	0	18346000	18346000	0	7				193	439;1768;1791;1984;3578;4125	True;True;True;True;True;True	452;1826;1849;2053;3753;4335	613;2543;2573;2859;5427;6327	781;3246;3283;3646;7152;8320;8321	781;3246;3283;3646;7152;8320
A0A075B730;A0A087X1U6;P58107;Q15149-7;Q15149-8;Q15149-9;Q15149-5;Q15149-4;Q15149-6;Q15149-3;Q15149-2;Q15149	A0A075B730;A0A087X1U6;P58107	7;7;7;2;2;2;2;2;2;2;2;2	7;7;7;2;2;2;2;2;2;2;2;2	7;7;7;2;2;2;2;2;2;2;2;2	Epiplakin	EPPK1	>tr|A0A075B730|A0A075B730_HUMAN Epiplakin OS=Homo sapiens GN=EPPK1 PE=1 SV=2;>tr|A0A087X1U6|A0A087X1U6_HUMAN Epiplakin OS=Homo sapiens GN=EPPK1 PE=1 SV=1;>sp|P58107|EPIPL_HUMAN Epiplakin OS=Homo sapiens GN=EPPK1 PE=1 SV=2	12	7	7	7	7	0	7	0	7	0	8.6	8.6	8.6	553.12	5063	5063;5088;5090;4515;4525;4533;4547;4547;4551;4570;4574;4684	0	43.905	8.6	0	45072000	45072000	0	8				4	548;1556;1628;3196;4042;4170;4360	True;True;True;True;True;True;True	568;1608;1680;3353;4249;4382;4573	765;2214;2320;4744;6203;6389;6669	986;2859;2860;2984;6148;8154;8396;8763	986;2859;2984;6148;8154;8396;8763
A0A087WTP3;Q92945;M0R3J3;M0R0I5	A0A087WTP3;Q92945;M0R3J3;M0R0I5	2;2;1;1	2;2;1;1	2;2;1;1	Far upstream element-binding protein 2	KHSRP	>tr|A0A087WTP3|A0A087WTP3_HUMAN Far upstream element-binding protein 2 OS=Homo sapiens GN=KHSRP PE=1 SV=1;>sp|Q92945|FUBP2_HUMAN Far upstream element-binding protein 2 OS=Homo sapiens GN=KHSRP PE=1 SV=4;>tr|M0R3J3|M0R3J3_HUMAN Far upstream element-binding	4	2	2	2	2	0	2	0	2	0	3	3	3	73.027	711	711;711;269;279	0	11.831	3	0	6056300	6056300	0	2				7	1575;1841	True;True	1627;1899	2243;2638	2889;3358	2889;3358
A0A087WTV2;K7ENH2;K9J957;P61289;P61289-3;P61289-2;B7Z8D3;B3KQ25;K7ESG5	A0A087WTV2;K7ENH2;K9J957;P61289;P61289-3;P61289-2;B7Z8D3;B3KQ25;K7ESG5	2;2;2;2;2;2;1;1;1	2;2;2;2;2;2;1;1;1	2;2;2;2;2;2;1;1;1	Proteasome activator complex subunit 3	PSME3	>tr|A0A087WTV2|A0A087WTV2_HUMAN Proteasome activator complex subunit 3 OS=Homo sapiens GN=PSME3 PE=1 SV=1;>tr|K7ENH2|K7ENH2_HUMAN Proteasome activator complex subunit 3 (Fragment) OS=Homo sapiens GN=PSME3 PE=1 SV=1;>tr|K9J957|K9J957_HUMAN Proteasome activa	9	2	2	2	2	0	2	0	2	0	17.6	17.6	17.6	19.876	170	170;179;231;254;265;267;130;193;198	0	44.958	17.6	0	4982500	4982500	0	4				9	2015;3858	True;True	2085;4055	2901;5874;5875	3698;3699;7726;7727	3698;7726
A0A087WTV6;A0A087WZR9;Q96C36;J3KR12	A0A087WTV6;A0A087WZR9;Q96C36	3;3;3;1	3;3;3;1	3;3;3;1	Pyrroline-5-carboxylate reductase 2	PYCR2	>tr|A0A087WTV6|A0A087WTV6_HUMAN Pyrroline-5-carboxylate reductase 2 OS=Homo sapiens GN=PYCR2 PE=1 SV=1;>tr|A0A087WZR9|A0A087WZR9_HUMAN Pyrroline-5-carboxylate reductase 2 OS=Homo sapiens GN=PYCR2 PE=1 SV=1;>sp|Q96C36|P5CR2_HUMAN Pyrroline-5-carboxylate red	4	3	3	3	3	1	3	1	3	1	15.9	15.9	15.9	25.868	246	246;319;320;359	0	37.55	15.9	4.1	18141000	17902000	239160	13				10	1091;2255;2687	True;True;True	1130;1131;2338;2805	1555;1556;1557;3262;3904;3905	1989;1990;1991;1992;1993;1994;4133;4134;4135;4136;4137;4937;4938	1990;4136;4938		1		197
A0A087WUK2;O14979-3;O14979-2;O14979	A0A087WUK2;O14979-3;O14979-2;O14979	2;2;2;2	2;2;2;2	2;2;2;2	Heterogeneous nuclear ribonucleoprotein D-like	HNRNPDL	>tr|A0A087WUK2|A0A087WUK2_HUMAN Heterogeneous nuclear ribonucleoprotein D-like OS=Homo sapiens GN=HNRNPDL PE=1 SV=1;>sp|O14979-3|HNRDL_HUMAN Isoform 3 of Heterogeneous nuclear ribonucleoprotein D-like OS=Homo sapiens GN=HNRNPDL;>sp|O14979-2|HNRDL_HUMAN Iso	4	2	2	2	2	0	2	0	2	0	6.6	6.6	6.6	40.04	363	363;244;301;420	0	11.735	6.6	0	2821400	2821400	0	4				13	730;4007	True;True	754;4212	1028;6149	1309;1310;8084;8085	1309;8084
A0A087WUL0;Q3LXA3	A0A087WUL0;Q3LXA3	2;2	2;2	2;2	Bifunctional ATP-dependent dihydroxyacetone kinase/FAD-AMP lyase (cyclizing);ATP-dependent dihydroxyacetone kinase;FAD-AMP lyase (cyclizing)	DAK	>tr|A0A087WUL0|A0A087WUL0_HUMAN Bifunctional ATP-dependent dihydroxyacetone kinase/FAD-AMP lyase (cyclizing) OS=Homo sapiens GN=DAK PE=1 SV=1;>sp|Q3LXA3|DHAK_HUMAN Bifunctional ATP-dependent dihydroxyacetone kinase/FAD-AMP lyase (cyclizing) OS=Homo sapiens	2	2	2	2	2	0	2	0	2	0	4.5	4.5	4.5	59.057	576	576;575	0	12.982	4.5	0	2533800	2533800	0	2				14	2251;3209	True;True	2334;3366	3257;4766	4128;6173	4128;6173
A0A087WUT6;O60841;Q9H2L5-3;Q9H2L5;Q9H2L5-2	A0A087WUT6;O60841	6;6;1;1;1	6;6;1;1;1	6;6;1;1;1	Eukaryotic translation initiation factor 5B	EIF5B	>tr|A0A087WUT6|A0A087WUT6_HUMAN Eukaryotic translation initiation factor 5B OS=Homo sapiens GN=EIF5B PE=1 SV=1;>sp|O60841|IF2P_HUMAN Eukaryotic translation initiation factor 5B OS=Homo sapiens GN=EIF5B PE=1 SV=4	5	6	6	6	5	1	5	1	5	1	7	7	7	138.68	1220	1220;1220;251;321;330	0	38.713	6.2	0.8	14174000	14174000	0	7				16	1034;1681;2345;2836;3264;4235	True;True;True;True;True;True	1073;1735;2431;2974;3426;4448	1481;2405;2406;3398;4193;4854;6481	1904;3075;3076;4326;5421;6278;8517	1904;3076;4326;5421;6278;8517
A0A087WV66;P46013-2;P46013	A0A087WV66;P46013-2;P46013	2;2;2	2;2;2	2;2;2	Antigen KI-67	MKI67	>tr|A0A087WV66|A0A087WV66_HUMAN Antigen KI-67 OS=Homo sapiens GN=MKI67 PE=1 SV=1;>sp|P46013-2|KI67_HUMAN Isoform Short of Antigen KI-67 OS=Homo sapiens GN=MKI67;>sp|P46013|KI67_HUMAN Antigen KI-67 OS=Homo sapiens GN=MKI67 PE=1 SV=2	3	2	2	2	2	0	2	0	2	0	1.3	1.3	1.3	358.62	3255	3255;2896;3256	0	12.45	1.3	0	547260	547260	0	2				21	339;678	True;True	350;701	468;954	613;1222	613;1222
A0A087WV90;E9PDN5;A0A087WTU7;A0A075B6G3;P11532-3;P11532-2;P11532-4;P11532	A0A087WV90;E9PDN5;A0A087WTU7;A0A075B6G3;P11532-3;P11532-2;P11532-4;P11532	2;2;2;2;2;2;2;2	2;2;2;2;2;2;2;2	2;2;2;2;2;2;2;2	Dystrophin	DMD	>tr|A0A087WV90|A0A087WV90_HUMAN Dystrophin OS=Homo sapiens GN=DMD PE=1 SV=1;>tr|E9PDN5|E9PDN5_HUMAN Dystrophin OS=Homo sapiens GN=DMD PE=1 SV=1;>tr|A0A087WTU7|A0A087WTU7_HUMAN Dystrophin OS=Homo sapiens GN=DMD PE=1 SV=1;>tr|A0A075B6G3|A0A075B6G3_HUMAN Dyst	8	2	2	2	2	0	2	0	2	0	0.7	0.7	0.7	426.09	3680	3680;3681;3684;3685;2341;2344;3677;3685	0	12.069	0.7	0	104620000	104620000	0	4				1	2552;3965	True;True	2650;4167	3705;3706;3707;6037	4707;4708;4709;7936	4707;7936		0		1738
A0A087WVQ6;Q00610-2;Q00610;J3KS13;A0A087WX41;P53675-2;P53675;J3KSQ2;K7EJJ5;J3QL20;J3KRF5;F5H5N6	A0A087WVQ6;Q00610-2;Q00610	37;37;37;11;8;8;8;4;4;2;2;1	37;37;37;11;8;8;8;4;4;2;2;1	37;37;37;11;8;8;8;4;4;2;2;1	Clathrin heavy chain 1	CLTC	>tr|A0A087WVQ6|A0A087WVQ6_HUMAN Clathrin heavy chain 1 OS=Homo sapiens GN=CLTC PE=1 SV=1;>sp|Q00610-2|CLH1_HUMAN Isoform 2 of Clathrin heavy chain 1 OS=Homo sapiens GN=CLTC;>sp|Q00610|CLH1_HUMAN Clathrin heavy chain 1 OS=Homo sapiens GN=CLTC PE=1 SV=5	12	37	37	37	36	7	36	7	36	7	26.6	26.6	26.6	192.06	1679	1679;1639;1675;612;1260;1583;1640;122;222;97;131;169	0	314.02	25.9	4.5	427230000	411750000	15479000	65				23	69;200;249;352;484;518;578;887;925;1124;1171;1198;1313;1547;1641;1643;1726;1861;2034;2044;2147;2178;2220;2242;2308;2407;2456;2525;2877;2882;2978;3195;3541;3758;4055;4140;4248	True;True;True;True;True;True;True;True;True;True;True;True;True;True;True;True;True;True;True;True;True;True;True;True;True;True;True;True;True;True;True;True;True;True;True;True;True	70;206;256;364;499;538;599;920;960;1166;1213;1242;1363;1599;1693;1696;1782;1920;2104;2114;2221;2252;2301;2323;2392;2497;2549;2620;3020;3025;3125;3352;3716;3944;3945;4262;4350;4461	89;279;280;353;488;675;676;727;728;807;1253;1309;1603;1662;1663;1705;1873;2200;2201;2339;2343;2485;2486;2664;2665;2929;2944;2945;3098;3142;3216;3217;3243;3340;3496;3567;3665;4270;4271;4278;4279;4417;4742;4743;5371;5372;5697;5698;6223;6346;6500	113;352;353;444;638;860;861;936;937;1031;1605;1674;2052;2120;2121;2181;2387;2845;2846;3003;3004;3009;3166;3167;3388;3389;3731;3754;3755;3756;3757;3758;3934;3991;3992;4079;4080;4110;4237;4455;4543;4544;4545;4658;5530;5531;5538;5539;5705;6146;6147;7082;7083;7084;7085;7505;7506;7507;8176;8177;8178;8179;8180;8343;8537	113;353;444;638;861;936;1031;1605;1674;2052;2121;2181;2387;2845;3003;3009;3167;3389;3731;3758;3934;3992;4080;4110;4237;4455;4544;4658;5531;5539;5705;6146;7085;7505;8178;8343;8537		5		99
A0A087WW46;J3KN36;A0A087X117;Q5JPE7-3;Q5JPE7-2;Q15155;P69849;Q5JPE7;A0A087WTD5	A0A087WW46;J3KN36;A0A087X117;Q5JPE7-3;Q5JPE7-2;Q15155;P69849;Q5JPE7;A0A087WTD5	2;2;2;2;2;2;2;2;1	2;2;2;2;2;2;2;2;1	2;2;2;2;2;2;2;2;1	Nodal modulator 2;Nodal modulator 1;Nodal modulator 3	NOMO3;NOMO2;NOMO1	>tr|A0A087WW46|A0A087WW46_HUMAN Nodal modulator 1 OS=Homo sapiens GN=NOMO1 PE=4 SV=1;>tr|J3KN36|J3KN36_HUMAN Nodal modulator 3 OS=Homo sapiens GN=NOMO3 PE=4 SV=1;>tr|A0A087X117|A0A087X117_HUMAN Nodal modulator 1 OS=Homo sapiens GN=NOMO1 PE=4 SV=1;>sp|Q5JPE	9	2	2	2	2	0	2	0	2	0	2.2	2.2	2.2	122.11	1100	1100;1267;1267;1100;1222;1222;1222;1267;282	0	11.822	2.2	0	2230300	2230300	0	2				25	110;3480	True;True	113;3653	151;5179	190;6680	190;6680
A0A087WW66;Q99460-2;Q99460;H7BZR6;C9J9M4;H7C378	A0A087WW66;Q99460-2;Q99460;H7BZR6;C9J9M4	4;4;4;2;2;1	4;4;4;2;2;1	4;4;4;2;2;1	26S proteasome non-ATPase regulatory subunit 1	PSMD1	>tr|A0A087WW66|A0A087WW66_HUMAN 26S proteasome non-ATPase regulatory subunit 1 OS=Homo sapiens GN=PSMD1 PE=1 SV=1;>sp|Q99460-2|PSMD1_HUMAN Isoform 2 of 26S proteasome non-ATPase regulatory subunit 1 OS=Homo sapiens GN=PSMD1;>sp|Q99460|PSMD1_HUMAN 26S prote	6	4	4	4	4	0	4	0	4	0	4.5	4.5	4.5	105.85	953	953;922;953;164;203;192	0	25.087	4.5	0	10869000	10869000	0	4				26	509;2234;3011;3789	True;True;True;True	528;2315;3160;3979	714;3234;4467;5752	917;4099;5774;7566	917;4099;5774;7566
A0A087WY43;P06493-2;P06493;E5RIU6;A0A087WZZ9;G3V317;K7ELV5;E7ESI2;G3V5T9;P24941-2;P24941;Q00526	A0A087WY43;P06493-2;P06493;E5RIU6;A0A087WZZ9	3;3;3;2;2;1;1;1;1;1;1;1	3;3;3;2;2;1;1;1;1;1;1;1	3;3;3;2;2;1;1;1;1;1;1;1	Cyclin-dependent kinase 1	CDK1	>tr|A0A087WY43|A0A087WY43_HUMAN Cyclin-dependent kinase 1 OS=Homo sapiens GN=CDK1 PE=1 SV=1;>sp|P06493-2|CDK1_HUMAN Isoform 2 of Cyclin-dependent kinase 1 OS=Homo sapiens GN=CDK1;>sp|P06493|CDK1_HUMAN Cyclin-dependent kinase 1 OS=Homo sapiens GN=CDK1 PE=1	12	3	3	3	3	0	3	0	3	0	11	11	11	34.55	301	301;240;297;189;224;39;165;238;346;264;298;305	0	20.349	11	0	13835000	13835000	0	4				29	1839;2842;3434	True;True;True	1897;2980;3606	2636;4207;5106	3356;5435;5436;6588	3356;5435;6588
A0A087X054;Q9Y4L1;E9PJ21;A0A087WWI4;K7EQK2;Q9Y4L1-2	A0A087X054;Q9Y4L1	4;4;1;1;1;1	4;4;1;1;1;1	4;4;1;1;1;1	Hypoxia up-regulated protein 1	HYOU1	>tr|A0A087X054|A0A087X054_HUMAN Hypoxia up-regulated protein 1 OS=Homo sapiens GN=HYOU1 PE=1 SV=1;>sp|Q9Y4L1|HYOU1_HUMAN Hypoxia up-regulated protein 1 OS=Homo sapiens GN=HYOU1 PE=1 SV=1	6	4	4	4	4	0	4	0	4	0	6.3	6.3	6.3	104.78	937	937;999;656;677;678;559	0	28.818	6.3	0	9955700	9955700	0	5				36	37;1225;2600;3984	True;True;True;True	38;1270;2699;4187	47;1742;3769;6116	58;2228;4778;4779;8046	58;2228;4778;8046
A0A087X0H9;Q5T8P6-3;Q5T8P6-2;Q5T8P6;E2PSN0;Q5T8P6-6;Q5T8P6-5;Q5T8P6-4	A0A087X0H9;Q5T8P6-3;Q5T8P6-2;Q5T8P6;E2PSN0;Q5T8P6-6;Q5T8P6-5;Q5T8P6-4	2;2;2;2;1;1;1;1	2;2;2;2;1;1;1;1	2;2;2;2;1;1;1;1	RNA-binding protein 26	RBM26	>tr|A0A087X0H9|A0A087X0H9_HUMAN RNA-binding protein 26 OS=Homo sapiens GN=RBM26 PE=1 SV=1;>sp|Q5T8P6-3|RBM26_HUMAN Isoform 3 of RNA-binding protein 26 OS=Homo sapiens GN=RBM26;>sp|Q5T8P6-2|RBM26_HUMAN Isoform 2 of RNA-binding protein 26 OS=Homo sapiens GN=	8	2	2	2	2	0	2	0	2	0	2.7	2.7	2.7	113.79	1009	1009;980;983;1007;171;120;534;558	0	13.307	2.7	0	4360400	4360400	0	2				38	95;3736	True;True	98;3920	128;5667	165;7468	165;7468
A0A087X0X3;P52272-2;P52272;M0R019;M0QZM1;M0QYQ7;M0R0N3;M0R2T0;M0R0Y6;M0R2I7;M0QY96	A0A087X0X3;P52272-2;P52272;M0R019;M0QZM1	10;10;10;5;5;4;4;4;3;3;2	10;10;10;5;5;4;4;4;3;3;2	10;10;10;5;5;4;4;4;3;3;2	Heterogeneous nuclear ribonucleoprotein M	HNRNPM	>tr|A0A087X0X3|A0A087X0X3_HUMAN Heterogeneous nuclear ribonucleoprotein M OS=Homo sapiens GN=HNRNPM PE=1 SV=1;>sp|P52272-2|HNRPM_HUMAN Isoform 2 of Heterogeneous nuclear ribonucleoprotein M OS=Homo sapiens GN=HNRNPM;>sp|P52272|HNRPM_HUMAN Heterogeneous nuc	11	10	10	10	10	1	10	1	10	1	15.2	15.2	15.2	77.569	730	730;691;730;353;383;219;276;357;99;214;116	0	71.702	15.2	1.5	83844000	83390000	454290	12				39	23;146;1412;1944;2649;2657;2659;2660;4028;4067	True;True;True;True;True;True;True;True;True;True	23;151;1463;2013;2759;2769;2771;2772;4235;4275	31;202;2005;2794;3843;3853;3857;3858;6182;6237;6238;6239	37;253;2568;3549;4868;4879;4883;4884;8127;8197;8198;8199	37;253;2568;3549;4868;4879;4883;4884;8127;8198
A0A087X2B5;P35613-2;P35613;I3L192;A0A087WUV8;P35613-3;P35613-4;R4GN83;R4GMX5	A0A087X2B5;P35613-2;P35613;I3L192;A0A087WUV8;P35613-3;P35613-4	3;3;3;2;2;2;2;1;1	3;3;3;2;2;2;2;1;1	3;3;3;2;2;2;2;1;1	Basigin	BSG	>tr|A0A087X2B5|A0A087X2B5_HUMAN Basigin (Fragment) OS=Homo sapiens GN=BSG PE=1 SV=1;>sp|P35613-2|BASI_HUMAN Isoform 2 of Basigin OS=Homo sapiens GN=BSG;>sp|P35613|BASI_HUMAN Basigin OS=Homo sapiens GN=BSG PE=1 SV=2;>tr|I3L192|I3L192_HUMAN Basigin (Fragment	9	3	3	3	3	0	3	0	3	0	20.8	20.8	20.8	23.896	221	221;269;385;161;189;176;205;52;84	0	24.194	20.8	0	8537900	8537900	0	3				44	1465;3280;3287	True;True;True	1517;3442;3449	2088;4875;4885	2709;6300;6310	2709;6300;6310
A0A087X2D8;O60271-5;O60271-3;O60271-9;O60271-4;O60271-2;O60271;H0YBE9	A0A087X2D8;O60271-5;O60271-3;O60271-9;O60271-4;O60271-2;O60271;H0YBE9	2;2;2;2;2;2;2;1	2;2;2;2;2;2;2;1	2;2;2;2;2;2;2;1	C-Jun-amino-terminal kinase-interacting protein 4	SPAG9	>tr|A0A087X2D8|A0A087X2D8_HUMAN C-Jun-amino-terminal kinase-interacting protein 4 OS=Homo sapiens GN=SPAG9 PE=1 SV=1;>sp|O60271-5|JIP4_HUMAN Isoform 5 of C-Jun-amino-terminal kinase-interacting protein 4 OS=Homo sapiens GN=SPAG9;>sp|O60271-3|JIP4_HUMAN Iso	8	2	2	2	2	0	2	0	2	0	3.5	3.5	3.5	145.17	1312	1312;931;945;1177;1307;1311;1321;174	0.0015314	11.449	3.5	0	1670500	1670500	0	2				45	426;1206	True;True	439;1251	598;1718	765;2201	765;2201
A0A087X2I1;P62333;H0YJC0;H0YJS8	A0A087X2I1;P62333;H0YJC0;H0YJS8	4;4;3;2	4;4;3;2	4;4;3;2	26S protease regulatory subunit 10B	PSMC6	>tr|A0A087X2I1|A0A087X2I1_HUMAN 26S protease regulatory subunit 10B OS=Homo sapiens GN=PSMC6 PE=1 SV=1;>sp|P62333|PRS10_HUMAN 26S protease regulatory subunit 10B OS=Homo sapiens GN=PSMC6 PE=1 SV=1;>tr|H0YJC0|H0YJC0_HUMAN 26S protease regulatory subunit 10B	4	4	4	4	4	1	4	1	4	1	12.2	12.2	12.2	45.796	403	403;389;262;194	0	27.037	12.2	3	12040000	12040000	0	6				47	442;1215;1654;2490	True;True;True;True	455;1260;1707;2585	618;619;1729;2359;3621	789;790;791;2215;3028;4607	790;2215;3028;4607
A0AVT1-4;A0AVT1-3;A0AVT1	A0AVT1-4;A0AVT1-3;A0AVT1	3;3;3	3;3;3	3;3;3	Ubiquitin-like modifier-activating enzyme 6	UBA6	>sp|A0AVT1-4|UBA6_HUMAN Isoform 4 of Ubiquitin-like modifier-activating enzyme 6 OS=Homo sapiens GN=UBA6;>sp|A0AVT1-3|UBA6_HUMAN Isoform 3 of Ubiquitin-like modifier-activating enzyme 6 OS=Homo sapiens GN=UBA6;>sp|A0AVT1|UBA6_HUMAN Ubiquitin-like modifier-	3	3	3	3	3	0	3	0	3	0	7.6	7.6	7.6	37.692	340	340;389;1052	0	17.634	7.6	0	5766600	5766600	0	3				52	478;2866;3862	True;True;True	493;3005;4059	669;4240;5880	854;5476;7734	854;5476;7734
A6NF51;O95861-4;O95861;O95861-2;F8VVW8;F8VZG4;F8W1J0;O95861-3	A6NF51;O95861-4;O95861;O95861-2;F8VVW8;F8VZG4;F8W1J0;O95861-3	2;2;2;2;1;1;1;1	2;2;2;2;1;1;1;1	2;2;2;2;1;1;1;1	3(2),5-bisphosphate nucleotidase 1	BPNT1	>tr|A6NF51|A6NF51_HUMAN 3(2),5-bisphosphate nucleotidase 1 OS=Homo sapiens GN=BPNT1 PE=1 SV=2;>sp|O95861-4|BPNT1_HUMAN Isoform 4 of 3(2),5-bisphosphate nucleotidase 1 OS=Homo sapiens GN=BPNT1;>sp|O95861|BPNT1_HUMAN 3(2),5-bisphosphate nucleotidase	8	2	2	2	2	0	2	0	2	0	6.9	6.9	6.9	31.707	291	291;272;308;325;130;136;170;253	0	13.697	6.9	0	12597000	12597000	0	2				58	1882;4036	True;True	1942;4243	2694;6193	3424;8138	3424;8138
A6NKB8;Q9H4A4;A0A087WUS4;A0A087WU27	A6NKB8;Q9H4A4;A0A087WUS4;A0A087WU27	2;2;1;1	2;2;1;1	2;2;1;1	Aminopeptidase B	RNPEP	>tr|A6NKB8|A6NKB8_HUMAN Aminopeptidase B OS=Homo sapiens GN=RNPEP PE=1 SV=1;>sp|Q9H4A4|AMPB_HUMAN Aminopeptidase B OS=Homo sapiens GN=RNPEP PE=1 SV=2;>tr|A0A087WUS4|A0A087WUS4_HUMAN Aminopeptidase B (Fragment) OS=Homo sapiens GN=RNPEP PE=1 SV=1;>tr|A0A087W	4	2	2	2	2	0	2	0	2	0	4.6	4.6	4.6	68.168	611	611;650;151;171	0	14.681	4.6	0	3977500	3977500	0	2				61	382;2212	True;True	394;2293	533;3207	694;4069	694;4069
A8MX94;P09211;A0A087X2E9	A8MX94;P09211;A0A087X2E9	4;4;2	4;4;2	4;4;2	Glutathione S-transferase P	GSTP1	>tr|A8MX94|A8MX94_HUMAN Glutathione S-transferase P OS=Homo sapiens GN=GSTP1 PE=1 SV=1;>sp|P09211|GSTP1_HUMAN Glutathione S-transferase P OS=Homo sapiens GN=GSTP1 PE=1 SV=2;>tr|A0A087X2E9|A0A087X2E9_HUMAN Glutathione S-transferase P (Fragment) OS=Homo sapi	3	4	4	4	4	0	4	0	4	0	33.3	33.3	33.3	19.48	174	174;210;79	0	109.26	33.3	0	23929000	23929000	0	7				68	147;372;773;2686	True;True;True;True	152;384;799;800;2804	203;517;1085;1086;3903	254;678;1381;1382;4934;4935;4936	254;678;1382;4935		13		92
B0QY89;Q9Y262-2;Q9Y262;C9JHP4;C9K0Q7;H7C3A0;B0QY90	B0QY89;Q9Y262-2;Q9Y262;C9JHP4;C9K0Q7	3;3;3;2;2;1;1	3;3;3;2;2;1;1	3;3;3;2;2;1;1	Eukaryotic translation initiation factor 3 subunit L	EIF3L	>tr|B0QY89|B0QY89_HUMAN Eukaryotic translation initiation factor 3 subunit L OS=Homo sapiens GN=EIF3L PE=1 SV=1;>sp|Q9Y262-2|EIF3L_HUMAN Isoform 2 of Eukaryotic translation initiation factor 3 subunit L OS=Homo sapiens GN=EIF3L;>sp|Q9Y262|EIF3L_HUMAN Eukar	7	3	3	3	3	0	3	0	3	0	7.1	7.1	7.1	70.901	607	607;516;564;150;183;127;466	0	46.689	7.1	0	6832200	6832200	0	4				71	3077;3880;4271	True;True;True	3228;4078;4484	4565;5908;6527	5904;5905;7768;8574	5904;7768;8574
B0QY95;Q9NQG6	B0QY95;Q9NQG6	2;2	2;2	2;2	Mitochondrial dynamics protein MID51	MIEF1	>tr|B0QY95|B0QY95_HUMAN Mitochondrial dynamics protein MID51 OS=Homo sapiens GN=MIEF1 PE=1 SV=1;>sp|Q9NQG6|MID51_HUMAN Mitochondrial dynamics protein MID51 OS=Homo sapiens GN=MIEF1 PE=1 SV=1	2	2	2	2	2	0	2	0	2	0	4	4	4	53.331	478	478;463	0	12.077	4	0	5342000	5342000	0	2				72	242;2173	True;True	249;2247	338;3137	421;3984	421;3984
B0YIW6;P48444-2;P48444	B0YIW6;P48444-2;P48444	2;2;2	2;2;2	2;2;2	Coatomer subunit delta	ARCN1	>tr|B0YIW6|B0YIW6_HUMAN Archain 1, isoform CRA_a OS=Homo sapiens GN=ARCN1 PE=1 SV=1;>sp|P48444-2|COPD_HUMAN Isoform 2 of Coatomer subunit delta OS=Homo sapiens GN=ARCN1;>sp|P48444|COPD_HUMAN Coatomer subunit delta OS=Homo sapiens GN=ARCN1 PE=1 SV=1	3	2	2	2	2	0	2	0	2	0	3.6	3.6	3.6	61.626	552	552;423;511	0	12.737	3.6	0	9110500	9110500	0	2				75	2312;4230	True;True	2396;4443	3344;6476	4242;8512	4242;8512
B1AHB1;P33992;B1AHB2	B1AHB1;P33992	4;4;1	4;4;1	4;4;1	DNA replication licensing factor MCM5	MCM5	>tr|B1AHB1|B1AHB1_HUMAN DNA replication licensing factor MCM5 OS=Homo sapiens GN=MCM5 PE=1 SV=1;>sp|P33992|MCM5_HUMAN DNA replication licensing factor MCM5 OS=Homo sapiens GN=MCM5 PE=1 SV=5	3	4	4	4	4	0	4	0	4	0	7.7	7.7	7.7	77.592	691	691;734;150	0	24.414	7.7	0	14493000	14493000	0	4				76	522;2138;2468;3343	True;True;True;True	542;2212;2563;3511	733;3088;3587;4964	944;3922;4567;6418	944;3922;4567;6418
C9J9K3;A6NE09;P08865;C9JQR9	C9J9K3;A6NE09;P08865;C9JQR9	5;5;5;3	5;5;5;3	5;5;5;3	40S ribosomal protein SA	RPSA;RPSAP58	>tr|C9J9K3|C9J9K3_HUMAN 40S ribosomal protein SA (Fragment) OS=Homo sapiens GN=RPSA PE=1 SV=3;>tr|A6NE09|A6NE09_HUMAN 40S ribosomal protein SA OS=Homo sapiens GN=RPSAP58 PE=3 SV=1;>sp|P08865|RSSA_HUMAN 40S ribosomal protein SA OS=Homo sapiens GN=RPSA PE=1	4	5	5	5	5	0	5	0	5	0	19.3	19.3	19.3	29.505	264	264;295;295;73	0	53.531	19.3	0	41652000	41652000	0	8				57	219;2404;3243;3300;3301	True;True;True;True;True	226;2494;3400;3463;3464;3465	306;3492;4812;4902;4903;4904	384;4449;4450;4451;6228;6335;6336;6337	384;4449;6228;6336;6337		11		10
C9JIG9;O95747;F8WBK9;Q9UEW8-2;Q9UEW8	C9JIG9;O95747	3;3;1;1;1	3;3;1;1;1	3;3;1;1;1	Serine/threonine-protein kinase OSR1	OXSR1	>tr|C9JIG9|C9JIG9_HUMAN Serine/threonine-protein kinase OSR1 OS=Homo sapiens GN=OXSR1 PE=1 SV=1;>sp|O95747|OXSR1_HUMAN Serine/threonine-protein kinase OSR1 OS=Homo sapiens GN=OXSR1 PE=1 SV=1	5	3	3	3	3	0	3	0	3	0	8.3	8.3	8.3	51.856	468	468;527;113;526;545	0	26.465	8.3	0	5299800	5299800	0	3				114	526;3334;3579	True;True;True	546;3502;3754	738;4953;5428	949;6406;7153	949;6406;7153
C9JPM4;P18085;C9JAK5;F5H1V1;F5H6T5;F8WDB3;U3KQF2;F5H0C7	C9JPM4;P18085;C9JAK5	3;3;2;1;1;1;1;1	2;2;2;0;0;0;1;0	2;2;2;0;0;0;1;0	ADP-ribosylation factor 4	ARF4	>tr|C9JPM4|C9JPM4_HUMAN ADP-ribosylation factor 4 (Fragment) OS=Homo sapiens GN=ARF4 PE=1 SV=1;>sp|P18085|ARF4_HUMAN ADP-ribosylation factor 4 OS=Homo sapiens GN=ARF4 PE=1 SV=3;>tr|C9JAK5|C9JAK5_HUMAN ADP-ribosylation factor 4 OS=Homo sapiens GN=ARF4 PE=1	8	3	2	2	3	0	2	0	2	0	22.8	14.2	14.2	14.553	127	127;180;153;40;50;59;71;102	0	12.316	22.8	0	42055000	42055000	0	3		Golgi apparatus, Membrane		119	1916;1971;2688	False;True;True	1981;1982;2040;2806;2807	2757;2758;2841;3906;3907	3500;3501;3621;4939;4940	3501;3621;4940		23;24		22;110
C9JT21;P43897;C9JG32;F8VPA7;F8VS27;P43897-4;P43897-2	C9JT21;P43897;C9JG32;F8VPA7;F8VS27;P43897-4;P43897-2	2;2;1;1;1;1;1	2;2;1;1;1;1;1	2;2;1;1;1;1;1	Elongation factor Ts;Elongation factor Ts, mitochondrial	TSFM	>tr|C9JT21|C9JT21_HUMAN Elongation factor Ts (Fragment) OS=Homo sapiens GN=TSFM PE=1 SV=3;>sp|P43897|EFTS_HUMAN Elongation factor Ts, mitochondrial OS=Homo sapiens GN=TSFM PE=1 SV=2;>tr|C9JG32|C9JG32_HUMAN Elongation factor Ts (Fragment) OS=Homo sapiens GN	7	2	2	2	2	0	2	0	2	0	14.8	14.8	14.8	18.587	169	169;325;140;200;230;215;346	0	12.792	14.8	0	5522900	5522900	0	3				121	1432;2276	True;True	1483;2360	2035;3293	2602;2603;4186	2603;4186
D6R9I9;P61221;D6RGF4;H0Y990	D6R9I9;P61221;D6RGF4	7;7;5;3	7;7;5;3	7;7;5;3	ATP-binding cassette sub-family E member 1	ABCE1	>tr|D6R9I9|D6R9I9_HUMAN ATP-binding cassette sub-family E member 1 OS=Homo sapiens GN=ABCE1 PE=1 SV=1;>sp|P61221|ABCE1_HUMAN ATP-binding cassette sub-family E member 1 OS=Homo sapiens GN=ABCE1 PE=1 SV=1;>tr|D6RGF4|D6RGF4_HUMAN ATP-binding cassette sub-fami	4	7	7	7	7	1	7	1	7	1	20.7	20.7	20.7	47.037	421	421;599;210;147	0	46.957	20.7	2.1	22568000	20482000	2086600	10				158	78;521;1561;1594;1751;2962;3908	True;True;True;True;True;True;True	79;80;541;1613;1646;1808;3109;4107	105;106;732;2220;2266;2267;2523;4397;5955	137;138;943;2866;2913;2914;2915;3217;5680;7821	137;943;2866;2914;3217;5680;7821		60		239
D6RAF8;Q14103-3;Q14103;D6RD83;D6RF44;H0YA96;H0Y8G5;Q14103-4;Q14103-2;D6RBQ9	D6RAF8;Q14103-3;Q14103;D6RD83;D6RF44;H0YA96;H0Y8G5;Q14103-4;Q14103-2	3;3;3;2;2;2;2;2;2;1	3;3;3;2;2;2;2;2;2;1	3;3;3;2;2;2;2;2;2;1	Heterogeneous nuclear ribonucleoprotein D0	HNRNPD	>tr|D6RAF8|D6RAF8_HUMAN Heterogeneous nuclear ribonucleoprotein D0 (Fragment) OS=Homo sapiens GN=HNRNPD PE=1 SV=1;>sp|Q14103-3|HNRPD_HUMAN Isoform 3 of Heterogeneous nuclear ribonucleoprotein D0 OS=Homo sapiens GN=HNRNPD;>sp|Q14103|HNRPD_HUMAN Heterogeneou	10	3	3	3	3	1	3	1	3	1	19	19	19	23.076	221	221;306;355;92;112;210;261;287;336;155	0	23.496	19	6.3	15562000	15562000	0	4				161	1280;1773;1834	True;True;True	1330;1831;1892	1820;2548;2629;2630	2319;3251;3348;3349	2319;3251;3349
D6RCL3;Q9UNQ2	D6RCL3;Q9UNQ2	2;2	2;2	2;2	Probable dimethyladenosine transferase	DIMT1	>tr|D6RCL3|D6RCL3_HUMAN Probable dimethyladenosine transferase OS=Homo sapiens GN=DIMT1 PE=1 SV=1;>sp|Q9UNQ2|DIM1_HUMAN Probable dimethyladenosine transferase OS=Homo sapiens GN=DIMT1 PE=1 SV=1	2	2	2	2	2	0	2	0	2	0	14.3	14.3	14.3	17.07	154	154;313	0.0015152	11.276	14.3	0	906140	906140	0	1				170	2707;2895	True;True	2832;3038	3940;4298	4978;5561	4978;5561		63		1
D6REM6;A8MXP9;P43243;D6R991;B3KM87;P43243-2	D6REM6;A8MXP9;P43243;D6R991;B3KM87;P43243-2	4;4;4;2;2;2	4;4;4;2;2;2	4;4;4;2;2;2	Matrin-3	MATR3	>tr|D6REM6|D6REM6_HUMAN Matrin-3 OS=Homo sapiens GN=MATR3 PE=1 SV=1;>tr|A8MXP9|A8MXP9_HUMAN Matrin-3 OS=Homo sapiens GN=MATR3 PE=1 SV=1;>sp|P43243|MATR3_HUMAN Matrin-3 OS=Homo sapiens GN=MATR3 PE=1 SV=2;>tr|D6R991|D6R991_HUMAN Matrin-3 (Fragment) OS=Homo s	6	4	4	4	4	0	4	0	4	0	6.2	6.2	6.2	88.358	794	794;895;847;433;509;559	0	33.465	6.2	0	10181000	10181000	0	5				69	787;3444;3609;3642	True;True;True;True	814;3616;3784;3822	1104;1105;5120;5485;5533	1409;1410;6604;7239;7299	1410;6604;7239;7299
D6REX3;O94979-6;O94979-3;O94979-10;O94979-4;O94979-9;O94979-2;O94979;O94979-8;H7BXG7;O94979-7;D6RHZ5;H0Y8W8;H0YAB3;O94979-5;H0Y9T9;H0Y9K1;H0YAF5;H0Y8V7	D6REX3;O94979-6;O94979-3;O94979-10;O94979-4;O94979-9;O94979-2;O94979;O94979-8;H7BXG7;O94979-7;D6RHZ5	8;8;8;8;8;8;8;8;8;6;6;5;3;3;3;2;2;1;1	8;8;8;8;8;8;8;8;8;6;6;5;3;3;3;2;2;1;1	8;8;8;8;8;8;8;8;8;6;6;5;3;3;3;2;2;1;1	Protein transport protein Sec31A	SEC31A	>tr|D6REX3|D6REX3_HUMAN Protein transport protein Sec31A OS=Homo sapiens GN=SEC31A PE=1 SV=1;>sp|O94979-6|SC31A_HUMAN Isoform 6 of Protein transport protein Sec31A OS=Homo sapiens GN=SEC31A;>sp|O94979-3|SC31A_HUMAN Isoform 3 of Protein transport protein Se	19	8	8	8	7	3	7	3	7	3	7	7	7	136.22	1251	1251;1067;1106;1166;1181;1200;1205;1220;1233;969;969;877;383;443;509;235;237;181;286	0	48.972	6.4	2.2	29111000	24593000	4518500	11				173	344;349;431;515;1143;3842;4099;4148	True;True;True;True;True;True;True;True	355;361;444;534;1185;4038;4307;4360	475;482;603;720;721;1627;5847;5848;6288;6356	622;632;770;926;927;928;2084;7686;7687;8268;8355	622;632;770;926;2084;7686;8268;8355
E7EQR4;P15311	E7EQR4;P15311	3;3	3;3	3;3	Ezrin	EZR	>tr|E7EQR4|E7EQR4_HUMAN Ezrin OS=Homo sapiens GN=EZR PE=1 SV=3;>sp|P15311|EZRI_HUMAN Ezrin OS=Homo sapiens GN=EZR PE=1 SV=4	2	3	3	3	3	1	3	1	3	1	5.5	5.5	5.5	69.371	586	586;586	0	19.169	5.5	1.5	14380000	13894000	485520	4				185	742;1095;3443	True;True;True	767;1135;3615	1045;1046;1562;5119	1330;1331;1999;6603	1330;1999;6603
E7ESV4;F5H7Y6;P61224-3;P61224;A6NIZ1;F5H823;B7ZB78;F5GZG1;F5GX62;P61224-2;P61224-4;F5H6R7;F5H004;P62834;F5H4H0;F5GYH7;F5H077;F5GWU8;F5H491;F5H0B7;F5H500;A0A075B6Q0;F5GYB5	E7ESV4;F5H7Y6;P61224-3;P61224;A6NIZ1;F5H823;B7ZB78;F5GZG1;F5GX62;P61224-2;P61224-4;F5H6R7;F5H004;P62834	4;4;4;4;4;3;3;3;3;3;3;2;2;2;1;1;1;1;1;1;1;1;1	4;4;4;4;4;3;3;3;3;3;3;2;2;2;1;1;1;1;1;1;1;1;1	4;4;4;4;4;3;3;3;3;3;3;2;2;2;1;1;1;1;1;1;1;1;1	Ras-related protein Rap-1b;Ras-related protein Rap-1b-like protein;Ras-related protein Rap-1A	RAP1B;RAP1A	>tr|E7ESV4|E7ESV4_HUMAN Ras-related protein Rap-1b (Fragment) OS=Homo sapiens GN=RAP1B PE=4 SV=1;>tr|F5H7Y6|F5H7Y6_HUMAN Ras-related protein Rap-1b OS=Homo sapiens GN=RAP1B PE=4 SV=1;>sp|P61224-3|RAP1B_HUMAN Isoform 3 of Ras-related protein Rap-1b OS=Homo	23	4	4	4	4	0	4	0	4	0	29.3	29.3	29.3	17.682	157	157;179;165;184;184;103;118;122;139;137;142;122;127;184;48;53;85;87;93;98;101;129;136	0	24.496	29.3	0	24444000	24444000	0	5				60	1130;3173;4066;4307	True;True;True;True	1172;3330;4274;4520	1610;4712;6236;6576	2060;6108;8196;8630;8631	2060;6108;8196;8630
E7ETZ4;Q9Y6E2;E9PFE3;C9JF98;F8WDX8;E9PFD4;E7EMS9;B5MCE7;Q75MG1;B5MCH7;Q9Y6E2-2	E7ETZ4;Q9Y6E2;E9PFE3;C9JF98;F8WDX8;E9PFD4;E7EMS9;B5MCE7;Q75MG1;B5MCH7;Q9Y6E2-2	2;2;1;1;1;1;1;1;1;1;1	2;2;1;1;1;1;1;1;1;1;1	2;2;1;1;1;1;1;1;1;1;1	Basic leucine zipper and W2 domain-containing protein 2	BZW2	>tr|E7ETZ4|E7ETZ4_HUMAN Basic leucine zipper and W2 domain-containing protein 2 (Fragment) OS=Homo sapiens GN=BZW2 PE=1 SV=1;>sp|Q9Y6E2|BZW2_HUMAN Basic leucine zipper and W2 domain-containing protein 2 OS=Homo sapiens GN=BZW2 PE=1 SV=1;>tr|E9PFE3|E9PFE3_H	11	2	2	2	2	0	2	0	2	0	7.4	7.4	7.4	46.913	408	408;419;161;163;170;189;208;225;274;343;201	0	23.817	7.4	0	3434700	3434700	0	3				189	93;810	True;True	96;837	126;1136	162;163;1451	162;1451
E7EX73;E9PGM1;E7EUU4;Q04637-5;Q04637-4;Q04637-3;Q04637;Q04637-8;Q04637-9;Q04637-6;Q04637-7;C9JF13;C9J6B6;C9J2Z7;C9K073;O43432-4;O43432;O43432-3;F8WCF2;C9JHW9;H7C0V6	E7EX73;E9PGM1;E7EUU4;Q04637-5;Q04637-4;Q04637-3;Q04637;Q04637-8;Q04637-9;Q04637-6;Q04637-7;C9JF13;C9J6B6;C9J2Z7;C9K073	11;11;11;11;11;11;11;11;11;10;10;8;7;6;6;2;2;2;1;1;1	11;11;11;11;11;11;11;11;11;10;10;8;7;6;6;2;2;2;1;1;1	11;11;11;11;11;11;11;11;11;10;10;8;7;6;6;2;2;2;1;1;1	Eukaryotic translation initiation factor 4 gamma 1	EIF4G1	>tr|E7EX73|E7EX73_HUMAN Eukaryotic translation initiation factor 4 gamma 1 OS=Homo sapiens GN=EIF4G1 PE=1 SV=1;>tr|E9PGM1|E9PGM1_HUMAN Eukaryotic translation initiation factor 4 gamma 1 OS=Homo sapiens GN=EIF4G1 PE=1 SV=1;>tr|E7EUU4|E7EUU4_HUMAN Eukaryotic	21	11	11	11	10	2	10	2	10	2	8.9	8.9	8.9	158.64	1436	1436;1513;1560;1435;1512;1559;1599;1600;1606;1403;1404;903;757;834;869;1305;1585;1591;50;160;180	0	89.194	8.1	1.8	38405000	37601000	804130	12				191	677;903;1293;1864;2008;2813;2965;3167;3254;3557;3987	True;True;True;True;True;True;True;True;True;True;True	700;938;1343;1924;2077;2948;3112;3324;3415;3732;4190	953;1274;1838;2670;2890;4135;4400;4705;4835;5396;6119;6120	1221;1631;2338;3394;3681;5349;5684;6099;6252;7116;8049;8050	1221;1631;2338;3394;3681;5349;5684;6099;6252;7116;8049
E7EX90;Q14203-5;Q14203-2;Q14203-3;Q14203-4;Q14203-6;Q14203;Q6AWB1	E7EX90;Q14203-5;Q14203-2;Q14203-3;Q14203-4;Q14203-6;Q14203;Q6AWB1	2;2;2;2;2;2;2;1	2;2;2;2;2;2;2;1	2;2;2;2;2;2;2;1	Dynactin subunit 1	DCTN1;DKFZp686E0752	>tr|E7EX90|E7EX90_HUMAN Uncharacterized protein OS=Homo sapiens GN=DCTN1 PE=1 SV=1;>sp|Q14203-5|DCTN1_HUMAN Isoform 5 of Dynactin subunit 1 OS=Homo sapiens GN=DCTN1;>sp|Q14203-2|DCTN1_HUMAN Isoform p135 of Dynactin subunit 1 OS=Homo sapiens GN=DCTN1;>sp|Q1	8	2	2	2	2	0	2	0	2	0	1.9	1.9	1.9	139.09	1256	1256;1139;1144;1236;1253;1271;1278;890	0	12.652	1.9	0	7045000	7045000	0	2				194	114;3119	True;True	118;3275	157;4629	196;5999	196;5999
E9PCY7;G8JLB6;P31943;D6RIU0;D6RBM0;E7EQJ0;D6RAM1;D6R9T0;D6RFM3;D6RIT2;E7EN40;D6RDU3;D6RJ04;D6RIH9;P55795;D6RDL0;E5RGV0;H0YB39;D6RF17;H0YBG7;H0YBD7;D6R9D3;E5RGH4;H0YAQ2;E5RJ94	E9PCY7;G8JLB6;P31943;D6RIU0;D6RBM0;E7EQJ0;D6RAM1;D6R9T0;D6RFM3;D6RIT2;E7EN40;D6RDU3;D6RJ04;D6RIH9;P55795	9;9;9;6;6;5;5;5;5;5;5;5;5;5;5;4;4;4;3;3;3;2;2;2;1	9;9;9;6;6;5;5;5;5;5;5;5;5;5;5;4;4;4;3;3;3;2;2;2;1	7;7;7;6;6;5;5;5;5;5;5;5;5;5;4;4;4;2;3;1;1;2;2;2;1	Heterogeneous nuclear ribonucleoprotein H;Heterogeneous nuclear ribonucleoprotein H, N-terminally processed;Heterogeneous nuclear ribonucleoprotein H2;Heterogeneous nuclear ribonucleoprotein H2, N-terminally processed	HNRNPH1;HNRNPH2	>tr|E9PCY7|E9PCY7_HUMAN Heterogeneous nuclear ribonucleoprotein H OS=Homo sapiens GN=HNRNPH1 PE=1 SV=1;>tr|G8JLB6|G8JLB6_HUMAN Heterogeneous nuclear ribonucleoprotein H OS=Homo sapiens GN=HNRNPH1 PE=1 SV=1;>sp|P31943|HNRH1_HUMAN Heterogeneous nuclear ribon	25	9	9	7	9	2	9	2	7	2	27.3	27.3	21	47.087	429	429;472;449;168;212;115;130;162;163;164;166;171;172;184;449;84;155;277;49;185;195;40;100;131;28	0	137.8	27.3	7	59895000	58272000	1623100	22				199	411;719;780;1512;1728;1976;2699;3505;4034	True;True;True;True;True;True;True;True;True	423;742;807;1564;1784;2045;2820;3679;4241	573;574;1013;1095;2153;2154;2488;2489;2846;3923;5215;5216;6190	738;739;1292;1396;2781;2782;2783;2784;3169;3170;3171;3172;3173;3174;3175;3176;3626;3627;4958;6722;6723;8135	738;1292;1396;2781;3174;3627;4958;6722;8135
E9PD53;Q9NTJ3;Q9NTJ3-2	E9PD53;Q9NTJ3;Q9NTJ3-2	6;6;4	6;6;4	6;6;4	Structural maintenance of chromosomes protein;Structural maintenance of chromosomes protein 4	SMC4	>tr|E9PD53|E9PD53_HUMAN Structural maintenance of chromosomes protein OS=Homo sapiens GN=SMC4 PE=1 SV=1;>sp|Q9NTJ3|SMC4_HUMAN Structural maintenance of chromosomes protein 4 OS=Homo sapiens GN=SMC4 PE=1 SV=2;>sp|Q9NTJ3-2|SMC4_HUMAN Isoform 2 of Structural	3	6	6	6	6	0	6	0	6	0	4.9	4.9	4.9	144.45	1263	1263;1288;1230	0	38.763	4.9	0	18467000	18467000	0	6				200	1057;1701;2366;2854;3422;4056	True;True;True;True;True;True	1096;1755;2452;2992;3594;4263	1511;2434;3431;4225;5093;6224	1940;3106;4368;5458;6574;8181	1940;3106;4368;5458;6574;8181
E9PF10;O75694-2;O75694	E9PF10;O75694-2;O75694	4;4;4	4;4;4	4;4;4	Nuclear pore complex protein Nup155	NUP155	>tr|E9PF10|E9PF10_HUMAN Nuclear pore complex protein Nup155 OS=Homo sapiens GN=NUP155 PE=1 SV=1;>sp|O75694-2|NU155_HUMAN Isoform 2 of Nuclear pore complex protein Nup155 OS=Homo sapiens GN=NUP155;>sp|O75694|NU155_HUMAN Nuclear pore complex protein Nup155 O	3	4	4	4	4	0	4	0	4	0	3.7	3.7	3.7	148.09	1327	1327;1332;1391	0	29.916	3.7	0	13737000	13737000	0	4				202	1514;1689;1994;2597	True;True;True;True	1566;1743;2063;2696	2156;2418;2873;3765	2786;3090;3663;4772	2786;3090;3663;4772
E9PG39;Q53H12;E9PC15;Q53H12-2	E9PG39;Q53H12;E9PC15;Q53H12-2	2;2;1;1	2;2;1;1	2;2;1;1	Acylglycerol kinase, mitochondrial	AGK	>tr|E9PG39|E9PG39_HUMAN Acylglycerol kinase, mitochondrial OS=Homo sapiens GN=AGK PE=1 SV=1;>sp|Q53H12|AGK_HUMAN Acylglycerol kinase, mitochondrial OS=Homo sapiens GN=AGK PE=1 SV=2;>tr|E9PC15|E9PC15_HUMAN Acylglycerol kinase, mitochondrial OS=Homo sapiens	4	2	2	2	2	0	2	0	2	0	8.2	8.2	8.2	26.925	244	244;422;394;65	0	12.873	8.2	0	6114900	6114900	0	2				205	1637;4181	True;True	1689;4393	2333;6406	2997;8418	2997;8418
E9PGY2;H0Y650;Q86Y56-3;Q86Y56;Q86Y56-2	E9PGY2;H0Y650;Q86Y56-3;Q86Y56	3;3;3;3;1	3;3;3;3;1	3;3;3;3;1	HEAT repeat-containing protein 2	HEATR2	>tr|E9PGY2|E9PGY2_HUMAN HEAT repeat-containing protein 2 OS=Homo sapiens GN=HEATR2 PE=1 SV=1;>tr|H0Y650|H0Y650_HUMAN HEAT repeat-containing protein 2 (Fragment) OS=Homo sapiens GN=HEATR2 PE=1 SV=1;>sp|Q86Y56-3|HEAT2_HUMAN Isoform 3 of HEAT repeat-containin	5	3	3	3	3	0	3	0	3	0	15	15	15	30.973	280	280;657;235;855;843	0	19.229	15	0	1762100	1762100	0	3				206	215;844;993	True;True;True	222;874;1030	301;1187;1405	376;1512;1800	376;1512;1800
E9PHI6;Q9Y6G9	E9PHI6;Q9Y6G9	2;2	2;2	2;2	Cytoplasmic dynein 1 light intermediate chain 1	DYNC1LI1	>tr|E9PHI6|E9PHI6_HUMAN Cytoplasmic dynein 1 light intermediate chain 1 OS=Homo sapiens GN=DYNC1LI1 PE=1 SV=1;>sp|Q9Y6G9|DC1L1_HUMAN Cytoplasmic dynein 1 light intermediate chain 1 OS=Homo sapiens GN=DYNC1LI1 PE=1 SV=3	2	2	2	2	2	0	2	0	2	0	6.6	6.6	6.6	43.193	407	407;523	0	12.277	6.6	0	5773800	5773800	0	2				209	104;1845	True;True	107;1903	144;2644	183;3364	183;3364
E9PLD0;Q9H0U4;A0A087WTI1;E7END7;P62820-2;Q92928;P62820	E9PLD0;Q9H0U4;A0A087WTI1;E7END7;P62820-2;Q92928;P62820	3;3;2;2;2;2;2	2;2;1;1;1;1;1	2;2;1;1;1;1;1	Ras-related protein Rab-1B;Ras-related protein Rab-1A;Putative Ras-related protein Rab-1C	RAB1B;RAB1A;RAB1C	>tr|E9PLD0|E9PLD0_HUMAN Ras-related protein Rab-1B OS=Homo sapiens GN=RAB1B PE=3 SV=1;>sp|Q9H0U4|RAB1B_HUMAN Ras-related protein Rab-1B OS=Homo sapiens GN=RAB1B PE=1 SV=1;>tr|A0A087WTI1|A0A087WTI1_HUMAN Ras-related protein Rab-1B OS=Homo sapiens GN=RAB1B P	7	3	2	2	3	0	2	0	2	0	21.9	15.4	15.4	18.483	169	169;201;162;173;141;201;205	0	13.863	21.9	0	4915000	4915000	0	2				213	963;2382;2704	True;False;True	1000;2468;2827	1365;3457;3458;3932	1743;4406;4407;4969	1743;4407;4969
E9PLK3;P55786;E9PP11;A6NEC2;P55786-2;E9PJY4;E9PPD4;H0YDG0;A6NEC2-3	E9PLK3;P55786;E9PP11;A6NEC2;P55786-2	3;3;2;2;2;1;1;1;1	3;3;2;2;2;1;1;1;1	3;3;2;2;2;1;1;1;1	Puromycin-sensitive aminopeptidase;Puromycin-sensitive aminopeptidase-like protein	NPEPPS;NPEPPSL1	>tr|E9PLK3|E9PLK3_HUMAN Puromycin-sensitive aminopeptidase OS=Homo sapiens GN=NPEPPS PE=1 SV=1;>sp|P55786|PSA_HUMAN Puromycin-sensitive aminopeptidase OS=Homo sapiens GN=NPEPPS PE=1 SV=2;>tr|E9PP11|E9PP11_HUMAN Puromycin-sensitive aminopeptidase (Fragment)	9	3	3	3	3	0	3	0	3	0	3.9	3.9	3.9	102.99	915	915;919;201;478;839;141;163;169;163	0	24.177	3.9	0	7495400	7495400	0	5				214	1781;4105;4289	True;True;True	1839;4313;4502	2560;6296;6552	3267;3268;8277;8602;8603	3268;8277;8603
F2Z2K8;C9JIK8;C9JQ72;Q9Y4P1-6;Q9Y4P1;Q9Y4P1-2	F2Z2K8;C9JIK8;C9JQ72;Q9Y4P1-6;Q9Y4P1;Q9Y4P1-2	1;1;1;1;1;1	1;1;1;1;1;1	1;1;1;1;1;1	Cysteine protease ATG4B	ATG4B	>tr|F2Z2K8|F2Z2K8_HUMAN Cysteine protease ATG4B OS=Homo sapiens GN=ATG4B PE=1 SV=1;>tr|C9JIK8|C9JIK8_HUMAN Cysteine protease ATG4B (Fragment) OS=Homo sapiens GN=ATG4B PE=1 SV=1;>tr|C9JQ72|C9JQ72_HUMAN Cysteine protease ATG4B (Fragment) OS=Homo sapiens GN=A	6	1	1	1	1	0	1	0	1	0	13.6	13.6	13.6	10.208	88	88;219;266;380;393;468	0.001497	10.486	13.6	0	485780	485780	0	1				115	2615	TRUE	2717	3791	4805	4805
F5H2T0;O95163	F5H2T0;O95163	2;2	2;2	2;2	Elongator complex protein 1	IKBKAP	>tr|F5H2T0|F5H2T0_HUMAN Elongator complex protein 1 OS=Homo sapiens GN=IKBKAP PE=1 SV=1;>sp|O95163|ELP1_HUMAN Elongator complex protein 1 OS=Homo sapiens GN=IKBKAP PE=1 SV=3	2	2	2	2	2	0	2	0	2	0	4.2	4.2	4.2	111.47	983	983;1332	0	18.808	4.2	0	5025900	5025900	0	2				231	3530;4033	True;True	3705;4240	5358;6189	7067;8134	7067;8134
F6S6P2;X6REW1;P46379-4;P46379-5;P46379-2;P46379;P46379-3;F6UR09;F6U1F2;F6XTU0;F6RG75;F6WML8;F6VEM6;F6X9W3;F6U341;F6TC96	F6S6P2;X6REW1;P46379-4;P46379-5;P46379-2;P46379;P46379-3;F6UR09;F6U1F2;F6XTU0;F6RG75;F6WML8;F6VEM6;F6X9W3;F6U341	3;3;3;3;3;3;3;2;2;2;2;2;2;2;2;1	3;3;3;3;3;3;3;2;2;2;2;2;2;2;2;1	3;3;3;3;3;3;3;2;2;2;2;2;2;2;2;1	Large proline-rich protein BAG6	BAG6	>tr|F6S6P2|F6S6P2_HUMAN Large proline-rich protein BAG6 (Fragment) OS=Homo sapiens GN=BAG6 PE=1 SV=1;>tr|X6REW1|X6REW1_HUMAN Large proline-rich protein BAG6 (Fragment) OS=Homo sapiens GN=BAG6 PE=1 SV=2;>sp|P46379-4|BAG6_HUMAN Isoform 4 of Large proline-ric	16	3	3	3	3	0	3	0	3	0	5.2	5.2	5.2	54.67	515	515;743;903;1077;1126;1132;1162;197;206;215;233;244;258;259;262;158	0	18.44	5.2	0	6831300	6831300	0	3				237	671;1536;2332	True;True;True	694;1588;2417	946;2184;3375	1214;2821;4280	1214;2821;4280
F6T1Q0;Q6L8Q7-2;Q6L8Q7	F6T1Q0;Q6L8Q7-2;Q6L8Q7	3;3;3	3;3;3	3;3;3	2,5-phosphodiesterase 12	PDE12	>tr|F6T1Q0|F6T1Q0_HUMAN 2,5-phosphodiesterase 12 OS=Homo sapiens GN=PDE12 PE=1 SV=1;>sp|Q6L8Q7-2|PDE12_HUMAN Isoform 2 of 2,5-phosphodiesterase 12 OS=Homo sapiens GN=PDE12;>sp|Q6L8Q7|PDE12_HUMAN 2,5-phosphodiesterase 12 OS=Homo sapiens GN=PDE12 PE=1	3	3	3	3	3	1	3	1	3	1	10	10	10	52.175	472	472;535;609	0	29.187	10	2.1	6370700	5887200	483420	5				238	1060;1098;2307	True;True;True	1099;1138;2391	1514;1565;3338;3339	1944;2002;2003;4235;4236	1944;2002;4235
F6TLX2;Q9HC38-2;Q9HC38;I3L1I0;I3L3Q4;Q9HC38-3	F6TLX2;Q9HC38-2;Q9HC38	3;3;3;1;1;1	3;3;3;1;1;1	3;3;3;1;1;1	Glyoxalase domain-containing protein 4	GLOD4	>tr|F6TLX2|F6TLX2_HUMAN Glyoxalase domain-containing protein 4 OS=Homo sapiens GN=GLOD4 PE=1 SV=1;>sp|Q9HC38-2|GLOD4_HUMAN Isoform 2 of Glyoxalase domain-containing protein 4 OS=Homo sapiens GN=GLOD4;>sp|Q9HC38|GLOD4_HUMAN Glyoxalase domain-containing prot	6	3	3	3	3	0	3	0	3	0	6.6	6.6	6.6	54.719	502	502;298;313;115;227;188	0	18.756	6.6	0	12979000	12979000	0	3				239	1087;1926;4224	True;True;True	1126;1992;4436	1549;2771;6463	1983;3518;8486	1983;3518;8486
F6VDH7;Q3KNR6;Q8IZP2;P50502;H7C3I1;A0A087X1H6;Q8NFI4	F6VDH7;Q3KNR6;Q8IZP2;P50502;H7C3I1;A0A087X1H6;Q8NFI4	4;4;4;4;3;3;3	4;4;4;4;3;3;3	4;4;4;4;3;3;3	Putative protein FAM10A4;Hsc70-interacting protein;Putative protein FAM10A5	ST13;ST13P4;ST13P5	>tr|F6VDH7|F6VDH7_HUMAN Hsc70-interacting protein (Fragment) OS=Homo sapiens GN=ST13 PE=1 SV=1;>tr|Q3KNR6|Q3KNR6_HUMAN Hsc70-interacting protein OS=Homo sapiens GN=ST13 PE=1 SV=1;>sp|Q8IZP2|ST134_HUMAN Putative protein FAM10A4 OS=Homo sapiens GN=ST13P4 PE=	7	4	4	4	4	0	4	0	4	0	30.9	30.9	30.9	18.085	162	162;211;240;369;146;254;369	0	24.769	30.9	0	7981000	7981000	0	4				240	205;208;3265;3893	True;True;True;True	211;214;3427;4091	287;290;4855;5930	360;364;6279;7793	360;364;6279;7793
F8VPD4;P27708	F8VPD4;P27708	6;6	6;6	6;6	CAD protein;Glutamine-dependent carbamoyl-phosphate synthase;Aspartate carbamoyltransferase;Dihydroorotase	CAD	>tr|F8VPD4|F8VPD4_HUMAN CAD protein OS=Homo sapiens GN=CAD PE=1 SV=1;>sp|P27708|PYR1_HUMAN CAD protein OS=Homo sapiens GN=CAD PE=1 SV=3	2	6	6	6	6	0	6	0	6	0	4.4	4.4	4.4	236.02	2162	2162;2225	0	56.052	4.4	0	29031000	29031000	0	11				241	33;898;2607;2926;3532;4108	True;True;True;True;True;True	34;931;2706;2707;3070;3707;4316	43;1267;3778;3779;4341;5360;6299	54;1623;4788;4789;4790;5610;5611;7069;8283;8284;8285	54;1623;4789;5610;7069;8285		71		522
F8VQY6;F8VRK7;G3V210;F8VU65;F8VWS0;P05388-2;P05388;F8VS58;F8VPE8;F8VZS0;Q8NHW5;F8VWV4;F8VW21	F8VQY6;F8VRK7;G3V210;F8VU65;F8VWS0;P05388-2;P05388;F8VS58;F8VPE8;F8VZS0;Q8NHW5;F8VWV4;F8VW21	5;5;5;5;5;5;5;4;4;4;4;3;3	5;5;5;5;5;5;5;4;4;4;4;3;3	5;5;5;5;5;5;5;4;4;4;4;3;3	60S acidic ribosomal protein P0;60S acidic ribosomal protein P0-like	RPLP0;RPLP0P6	>tr|F8VQY6|F8VQY6_HUMAN 60S acidic ribosomal protein P0 OS=Homo sapiens GN=RPLP0 PE=1 SV=1;>tr|F8VRK7|F8VRK7_HUMAN 60S acidic ribosomal protein P0 OS=Homo sapiens GN=RPLP0 PE=1 SV=1;>tr|G3V210|G3V210_HUMAN 60S acidic ribosomal protein P0 OS=Homo sapiens GN	13	5	5	5	5	1	5	1	5	1	45.1	45.1	45.1	15.813	142	142;156;166;247;281;255;317;121;153;246;317;111;244	0	39.429	45.1	7	258970000	257860000	1109900	10				243	160;505;1467;1530;1883	True;True;True;True;True	166;523;1519;1582;1943	223;224;708;2090;2091;2174;2695;2696	278;279;280;910;2711;2712;2808;2809;3425;3426	280;910;2712;2808;3425
F8VR82;F8VYE8;P36873;P36873-2;A0A087WYY5;E7ETD8;F8W0W8;P62136-3;P62140;P62136;P62136-2;H0Y3Y6;C9JP48;E9PMD7	F8VR82;F8VYE8;P36873;P36873-2;A0A087WYY5;E7ETD8;F8W0W8;P62136-3;P62140;P62136;P62136-2	3;3;3;3;2;2;2;2;2;2;2;1;1;1	3;3;3;3;2;2;2;2;2;2;2;1;1;1	3;3;3;3;2;2;2;2;2;2;2;1;1;1	Serine/threonine-protein phosphatase;Serine/threonine-protein phosphatase PP1-gamma catalytic subunit;Serine/threonine-protein phosphatase PP1-alpha catalytic subunit;Serine/threonine-protein phosphatase PP1-beta catalytic subunit	PPP1CC;PPP1CB;PPP1CA	>tr|F8VR82|F8VR82_HUMAN Serine/threonine-protein phosphatase OS=Homo sapiens GN=PPP1CC PE=1 SV=1;>tr|F8VYE8|F8VYE8_HUMAN Serine/threonine-protein phosphatase OS=Homo sapiens GN=PPP1CC PE=1 SV=1;>sp|P36873|PP1G_HUMAN Serine/threonine-protein phosphatase PP1	14	3	3	3	3	0	3	0	3	0	15.6	15.6	15.6	30.987	270	270;304;323;337;140;169;332;286;327;330;341;82;138;253	0	20.518	15.6	0	3656200	3656200	0	3				244	83;1527;3656	True;True;True	85;1579;3837	112;2171;5554	145;2805;7327	145;2805;7327
F8VS02;P49419-4;P49419-2;P49419;H0YHM6;F8WDY6;F8WD33;F8VVF2;P49419-3	F8VS02;P49419-4;P49419-2;P49419;H0YHM6	3;3;3;3;2;1;1;1;1	3;3;3;3;2;1;1;1;1	3;3;3;3;2;1;1;1;1	Alpha-aminoadipic semialdehyde dehydrogenase	ALDH7A1	>tr|F8VS02|F8VS02_HUMAN Alpha-aminoadipic semialdehyde dehydrogenase OS=Homo sapiens GN=ALDH7A1 PE=1 SV=1;>sp|P49419-4|AL7A1_HUMAN Isoform 4 of Alpha-aminoadipic semialdehyde dehydrogenase OS=Homo sapiens GN=ALDH7A1;>sp|P49419-2|AL7A1_HUMAN Isoform 2 of Al	9	3	3	3	3	1	3	1	3	1	8.4	8.4	8.4	51.41	475	475;502;511;539;240;77;97;141;347	0	21.583	8.4	3.6	9190900	8553600	637380	8				245	722;957;1424	True;True;True	745;994;1475	1016;1359;2025;2026	1296;1736;1737;2589;2590;2591;2592;2593	1296;1736;2590
F8VSD4;F8VV71;P61088;F8VZ29;F8VQQ8;Q5JXB2	F8VSD4;F8VV71;P61088;F8VZ29	3;3;3;2;1;1	3;3;3;2;1;1	3;3;3;2;1;1	Ubiquitin-conjugating enzyme E2 N	UBE2N	>tr|F8VSD4|F8VSD4_HUMAN Ubiquitin-conjugating enzyme E2 N OS=Homo sapiens GN=UBE2N PE=1 SV=1;>tr|F8VV71|F8VV71_HUMAN Ubiquitin-conjugating enzyme E2 N OS=Homo sapiens GN=UBE2N PE=1 SV=1;>sp|P61088|UBE2N_HUMAN Ubiquitin-conjugating enzyme E2 N OS=Homo sapie	6	3	3	3	3	0	3	0	3	0	30.5	30.5	30.5	11.983	105	105;152;152;87;89;153	0	18.005	30.5	0	29219000	29219000	0	4				246	1770;2244;2354	True;True;True	1828;2325;2326;2440	2545;3245;3246;3416	3248;4112;4113;4350	3248;4112;4350		72		64
F8VVM2;Q00325-2;Q00325;F8VZL5;F8VWR4;F8VWQ0	F8VVM2;Q00325-2;Q00325	3;3;3;1;1;1	3;3;3;1;1;1	3;3;3;1;1;1	Phosphate carrier protein, mitochondrial	SLC25A3	>tr|F8VVM2|F8VVM2_HUMAN Phosphate carrier protein, mitochondrial OS=Homo sapiens GN=SLC25A3 PE=1 SV=1;>sp|Q00325-2|MPCP_HUMAN Isoform B of Phosphate carrier protein, mitochondrial OS=Homo sapiens GN=SLC25A3;>sp|Q00325|MPCP_HUMAN Phosphate carrier protein,	6	3	3	3	3	0	3	0	3	0	8.3	8.3	8.3	36.161	324	324;361;362;153;154;156	0	18.849	8.3	0	21184000	21184000	0	4				248	1601;1978;2714	True;True;True	1653;2047;2839	2277;2849;3947	2929;3632;3633;4991	2929;3632;4991
F8VZG5;F8W1A4;P54819-4;P54819-6;P54819-3;P54819-5;P54819-2;P54819;G3V213;F8VY04	F8VZG5;F8W1A4;P54819-4;P54819-6;P54819-3;P54819-5;P54819-2;P54819;G3V213;F8VY04	2;2;2;2;2;2;2;2;1;1	2;2;2;2;2;2;2;2;1;1	2;2;2;2;2;2;2;2;1;1	Adenylate kinase 2, mitochondrial;Adenylate kinase 2, mitochondrial;Adenylate kinase 2, mitochondrial, N-terminally processed	AK2	>tr|F8VZG5|F8VZG5_HUMAN Adenylate kinase 2, mitochondrial OS=Homo sapiens GN=AK2 PE=1 SV=1;>tr|F8W1A4|F8W1A4_HUMAN Adenylate kinase 2, mitochondrial OS=Homo sapiens GN=AK2 PE=1 SV=1;>sp|P54819-4|KAD2_HUMAN Isoform 4 of Adenylate kinase 2, mitochondrial OS=	10	2	2	2	2	0	2	0	2	0	14.8	14.8	14.8	17.499	162	162;232;130;191;202;224;232;239;133;190	0	16.832	14.8	0	6414300	6414300	0	4				250	2580;2990	True;True	2678;2679;3137	3742;3743;4431	4747;4748;4749;5733	4748;5733		73		78
F8WDD7;F8WCF6;P59998;P59998-3;P59998-2;R4GN08;H7C0A3;P59998-4	F8WDD7;F8WCF6;P59998;P59998-3;P59998-2;R4GN08;H7C0A3;P59998-4	2;2;2;2;2;1;1;1	2;2;2;2;2;1;1;1	2;2;2;2;2;1;1;1	Actin-related protein 2/3 complex subunit 4	ARPC4;ARPC4-TTLL3	>tr|F8WDD7|F8WDD7_HUMAN Actin-related protein 2/3 complex subunit 4 OS=Homo sapiens GN=ARPC4 PE=4 SV=1;>tr|F8WCF6|F8WCF6_HUMAN Protein ARPC4-TTLL3 OS=Homo sapiens GN=ARPC4-TTLL3 PE=4 SV=1;>sp|P59998|ARPC4_HUMAN Actin-related protein 2/3 complex subunit 4 O	8	2	2	2	2	0	2	0	2	0	16.8	16.8	16.8	13.057	113	113;181;168;187;625;77;167;78	0	14.289	16.8	0	6184700	6184700	0	2				254	120;1079	True;True	124;1118	165;1540	205;1973	205;1973
G3V1C3;Q9BZZ5-2;Q9BZZ5;Q9BZZ5-3;B4E283;Q9BZZ5-5;Q9BZZ5-1;H0YER7;E9PQK6	G3V1C3;Q9BZZ5-2;Q9BZZ5;Q9BZZ5-3;B4E283;Q9BZZ5-5;Q9BZZ5-1;H0YER7	10;10;10;9;8;8;7;6;3	10;10;10;9;8;8;7;6;3	10;10;10;9;8;8;7;6;3	Apoptosis inhibitor 5	API5	>tr|G3V1C3|G3V1C3_HUMAN Apoptosis inhibitor 5 OS=Homo sapiens GN=API5 PE=1 SV=1;>sp|Q9BZZ5-2|API5_HUMAN Isoform 2 of Apoptosis inhibitor 5 OS=Homo sapiens GN=API5;>sp|Q9BZZ5|API5_HUMAN Apoptosis inhibitor 5 OS=Homo sapiens GN=API5 PE=1 SV=3;>sp|Q9BZZ5-3|AP	9	10	10	10	10	0	10	0	10	0	23.3	23.3	23.3	57.56	510	510;504;524;445;513;450;438;294;123	0	98.556	23.3	0	98816000	98816000	0	13				259	375;586;1088;1204;1205;2952;2974;3116;3401;3664	True;True;True;True;True;True;True;True;True;True	387;607;1127;1249;1250;3099;3121;3272;3573;3845	524;525;820;1550;1551;1716;1717;4384;4412;4626;5065;5566;5567	685;686;1046;1984;1985;2199;2200;5666;5700;5996;6544;7344;7345	686;1046;1985;2199;2200;5666;5700;5996;6544;7345
G3V2K7;P49755	G3V2K7;P49755	2;2	2;2	2;2	Transmembrane emp24 domain-containing protein 10	TMED10	>tr|G3V2K7|G3V2K7_HUMAN Transmembrane emp24 domain-containing protein 10 OS=Homo sapiens GN=TMED10 PE=1 SV=1;>sp|P49755|TMEDA_HUMAN Transmembrane emp24 domain-containing protein 10 OS=Homo sapiens GN=TMED10 PE=1 SV=2	2	2	2	2	2	0	2	0	2	0	15	15	15	16.904	153	153;219	0	12.466	15	0	6464400	6464400	0	2				262	1957;2004	True;True	2026;2073	2817;2886	3584;3677	3584;3677
G3V4F7;P61011-2;P61011	G3V4F7;P61011-2;P61011	8;8;8	8;8;8	8;8;8	Signal recognition particle 54 kDa protein	SRP54	>tr|G3V4F7|G3V4F7_HUMAN Signal recognition particle 54 kDa protein OS=Homo sapiens GN=SRP54 PE=1 SV=1;>sp|P61011-2|SRP54_HUMAN Isoform 2 of Signal recognition particle 54 kDa protein OS=Homo sapiens GN=SRP54;>sp|P61011|SRP54_HUMAN Signal recognition partic	3	8	8	8	8	0	8	0	8	0	16.8	16.8	16.8	48.67	440	440;455;504	0	51.266	16.8	0	39371000	39371000	0	10				265	158;686;843;1445;2194;3030;3593;3967	True;True;True;True;True;True;True;True	164;709;873;1497;2271;3180;3768;4169	218;964;1186;2055;2056;3173;4496;5459;5460;6040	273;1235;1511;2637;2638;4028;5817;7209;7210;7939	273;1235;1511;2637;4028;5817;7210;7939		76		431
G3XAM7;P35221;P35221-2;H0YBB8	G3XAM7;P35221;P35221-2;H0YBB8	2;2;2;1	2;2;2;1	2;2;2;1	Catenin alpha-1	CTNNA1	>tr|G3XAM7|G3XAM7_HUMAN Catenin (Cadherin-associated protein), alpha 1, 102kDa, isoform CRA_a OS=Homo sapiens GN=CTNNA1 PE=1 SV=1;>sp|P35221|CTNA1_HUMAN Catenin alpha-1 OS=Homo sapiens GN=CTNNA1 PE=1 SV=1;>sp|P35221-2|CTNA1_HUMAN Isoform 2 of Catenin alpha	4	2	2	2	2	0	2	0	2	0	2.7	2.7	2.7	92.721	841	841;906;930;129	0	15.716	2.7	0	414800000	414800000	0	3				268	3056;3236	True;True	3207;3393	4531;4801	5859;5860;6215	5860;6215
G5E972;P42167-3;P42167-2;P42167;P42166;H0YJH7	G5E972;P42167-3;P42167-2;P42167;P42166;H0YJH7	3;3;3;3;3;2	3;3;3;3;3;2	3;3;3;3;3;2	Lamina-associated polypeptide 2, isoforms beta/gamma;Thymopoietin;Thymopentin;Lamina-associated polypeptide 2, isoform alpha;Thymopoietin;Thymopentin	TMPO	>tr|G5E972|G5E972_HUMAN Thymopentin OS=Homo sapiens GN=TMPO PE=1 SV=1;>sp|P42167-3|LAP2B_HUMAN Isoform Zeta of Lamina-associated polypeptide 2, isoforms beta/gamma OS=Homo sapiens GN=TMPO;>sp|P42167-2|LAP2B_HUMAN Isoform Gamma of Lamina-associated polypept	6	3	3	3	3	0	3	0	3	0	8.9	8.9	8.9	46.306	414	414;248;345;454;694;237	0	17.901	8.9	0	8151300	8151300	0	3				269	2482;2959;3490	True;True;True	2577;3106;3664	3607;4393;5193	4592;5676;6695	4592;5676;6695
G8JLD5;O00429-4;O00429-5;O00429-3;O00429-2;O00429;O00429-8;O00429-6;B4DPZ9;F8VUJ9;B4DDQ3;F8VZ52;O00429-7;F8VR28;F8VYL3;F8W1W3;H0YHY4	G8JLD5;O00429-4;O00429-5;O00429-3;O00429-2;O00429;O00429-8;O00429-6;B4DPZ9;F8VUJ9;B4DDQ3;F8VZ52;O00429-7	6;6;6;6;6;6;6;6;3;3;3;3;3;2;2;2;1	6;6;6;6;6;6;6;6;3;3;3;3;3;2;2;2;1	6;6;6;6;6;6;6;6;3;3;3;3;3;2;2;2;1	Dynamin-1-like protein	DNM1L	>tr|G8JLD5|G8JLD5_HUMAN Dynamin-1-like protein OS=Homo sapiens GN=DNM1L PE=1 SV=1;>sp|O00429-4|DNM1L_HUMAN Isoform 3 of Dynamin-1-like protein OS=Homo sapiens GN=DNM1L;>sp|O00429-5|DNM1L_HUMAN Isoform 5 of Dynamin-1-like protein OS=Homo sapiens GN=DNM1L;>s	17	6	6	6	6	0	6	0	6	0	8.6	8.6	8.6	79.621	712	712;699;710;710;725;736;738;749;156;172;180;261;533;97;117;169;54	0	60.096	8.6	0	17619000	17619000	0	5		caspase3?		271	809;2105;2603;2630;3222;3493	True;True;True;True;True;True	836;2179;2702;2735;3379;3667	1135;3045;3772;3812;4781;5197	1450;3875;4782;4834;6191;6699	1450;3875;4782;4834;6191;6699
H0Y2W2;Q9NVI7-3;Q9NVI7-2;Q9NVI7;Q5T9A4-3;Q5T9A4;Q5T9A4-2;Q5T2N8;Q5SV16	H0Y2W2;Q9NVI7-3;Q9NVI7-2;Q9NVI7;Q5T9A4-3;Q5T9A4	5;5;5;5;4;4;2;2;1	5;5;5;5;4;4;2;2;1	5;5;5;5;4;4;2;2;1	ATPase family AAA domain-containing protein 3A;ATPase family AAA domain-containing protein 3B	ATAD3A;ATAD3B	>tr|H0Y2W2|H0Y2W2_HUMAN ATPase family AAA domain-containing protein 3A (Fragment) OS=Homo sapiens GN=ATAD3A PE=1 SV=1;>sp|Q9NVI7-3|ATD3A_HUMAN Isoform 3 of ATPase family AAA domain-containing protein 3A OS=Homo sapiens GN=ATAD3A;>sp|Q9NVI7-2|ATD3A_HUMAN Is	9	5	5	5	5	0	5	0	5	0	7.9	7.9	7.9	64.243	572	572;507;586;634;602;648;166;411;201	0	31.006	7.9	0	20778000	20778000	0	6				272	1683;2018;2168;3118;4176	True;True;True;True;True	1737;2088;2242;3274;4388	2409;2905;3131;4628;6399;6400	3079;3705;3977;5998;8410;8411	3079;3705;3977;5998;8410
H0Y4X3;G3XAC6;Q14498-3;Q14498-2;Q14498;G3V5Z6;Q5QP22;Q5QP21;H0YJJ3;Q5QP23;G3XAP0;Q86U06-4;Q86U06-5;Q86U06-2;Q86U06	H0Y4X3;G3XAC6;Q14498-3;Q14498-2;Q14498	3;3;3;3;3;1;1;1;1;1;1;1;1;1;1	3;3;3;3;3;1;1;1;1;1;1;1;1;1;1	3;3;3;3;3;1;1;1;1;1;1;1;1;1;1	RNA-binding protein 39	RBM39	>tr|H0Y4X3|H0Y4X3_HUMAN RNA-binding protein 39 (Fragment) OS=Homo sapiens GN=RBM39 PE=1 SV=3;>tr|G3XAC6|G3XAC6_HUMAN RNA-binding protein 39 OS=Homo sapiens GN=RBM39 PE=1 SV=1;>sp|Q14498-3|RBM39_HUMAN Isoform 3 of RNA-binding protein 39 OS=Homo sapiens GN=R	15	3	3	3	3	0	3	0	3	0	7.7	7.7	7.7	36.585	337	337;423;508;524;530;189;193;202;214;231;269;405;417;423;439	0	17.847	7.7	0	3867800	3867800	0	3				267	697;1473;4018	True;True;True	720;1525;4224	983;2098;6166	1255;2720;8104	1255;2720;8104
H0YD16;J3KN66;Q5JTV8;Q5JTV8-3;H0YDU3;Q5JTV8-2	H0YD16;J3KN66;Q5JTV8;Q5JTV8-3;H0YDU3;Q5JTV8-2	2;2;2;2;1;1	2;2;2;2;1;1	2;2;2;2;1;1	Torsin-1A-interacting protein 1	TOR1AIP1	>tr|H0YD16|H0YD16_HUMAN Torsin-1A-interacting protein 1 (Fragment) OS=Homo sapiens GN=TOR1AIP1 PE=1 SV=1;>tr|J3KN66|J3KN66_HUMAN Torsin-1A-interacting protein 1 OS=Homo sapiens GN=TOR1AIP1 PE=1 SV=1;>sp|Q5JTV8|TOIP1_HUMAN Torsin-1A-interacting protein 1 OS	6	2	2	2	2	0	2	0	2	0	13.1	13.1	13.1	22.231	198	198;599;583;584;193;379	0	12.747	13.1	0	2648200	2648200	0	2				283	3279;3463	True;True	3441;3635	4874;5149	6299;6641	6299;6641
H0YDD4;E9PEJ4;P10515	H0YDD4;E9PEJ4;P10515	3;3;3	3;3;3	3;3;3	Acetyltransferase component of pyruvate dehydrogenase complex;Dihydrolipoyllysine-residue acetyltransferase component of pyruvate dehydrogenase complex, mitochondrial	DLAT	>tr|H0YDD4|H0YDD4_HUMAN Acetyltransferase component of pyruvate dehydrogenase complex (Fragment) OS=Homo sapiens GN=DLAT PE=1 SV=1;>tr|E9PEJ4|E9PEJ4_HUMAN Acetyltransferase component of pyruvate dehydrogenase complex OS=Homo sapiens GN=DLAT PE=1 SV=1;>sp|P	3	3	3	3	3	0	3	0	3	0	6.7	6.7	6.7	51.201	479	479;542;647	0	20.949	6.7	0	8260000	8260000	0	3				201	1470;1608;2002	True;True;True	1522;1660;2071	2094;2286;2883	2716;2938;3674	2716;2938;3674
H0YEN5;P15880;E9PMM9;E9PQD7;I3L404;E9PPT0;E9PM36;H3BNG3;H0YE27	H0YEN5;P15880;E9PMM9;E9PQD7;I3L404;E9PPT0;E9PM36	6;6;4;4;3;3;3;1;1	6;6;4;4;3;3;3;1;1	6;6;4;4;3;3;3;1;1	40S ribosomal protein S2	RPS2	>tr|H0YEN5|H0YEN5_HUMAN 40S ribosomal protein S2 (Fragment) OS=Homo sapiens GN=RPS2 PE=1 SV=1;>sp|P15880|RS2_HUMAN 40S ribosomal protein S2 OS=Homo sapiens GN=RPS2 PE=1 SV=2;>tr|E9PMM9|E9PMM9_HUMAN 40S ribosomal protein S2 (Fragment) OS=Homo sapiens GN=RPS	9	6	6	6	6	1	6	1	6	1	31.3	31.3	31.3	21.154	195	195;293;218;235;155;197;209;44;63	0	41.027	31.3	6.2	94018000	91510000	2507900	8				285	1366;1385;1587;2497;3371;3439	True;True;True;True;True;True	1416;1435;1639;2592;3541;3611	1944;1968;2258;3629;5014;5112;5113;5114	2490;2523;2905;4616;6478;6595;6596;6597	2490;2523;2905;4616;6478;6595
H0YFY6;A0A087WY61;Q14980-4;Q14980-3;Q14980-2;Q14980	H0YFY6;A0A087WY61;Q14980-4;Q14980-3;Q14980-2;Q14980	2;2;2;2;2;2	2;2;2;2;2;2	2;2;2;2;2;2	Nuclear mitotic apparatus protein 1	NUMA1	>tr|H0YFY6|H0YFY6_HUMAN Nuclear mitotic apparatus protein 1 (Fragment) OS=Homo sapiens GN=NUMA1 PE=1 SV=1;>tr|A0A087WY61|A0A087WY61_HUMAN Nuclear mitotic apparatus protein 1 OS=Homo sapiens GN=NUMA1 PE=1 SV=1;>sp|Q14980-4|NUMA1_HUMAN Isoform Numa-s of Nucl	6	2	2	2	2	0	2	0	2	0	2.4	2.4	2.4	107.3	964	964;2099;1763;1776;2101;2115	0	11.704	2.4	0	484350	484350	0	2				31	784;1719	True;True	811;1775	1099;2477	1401;3158	1401;3158
H0YHC3;F8W020;F8W118;F8VXI6;F8VUX1;F8VY35;B3KV44;F8VV59;B7Z9C2;F8W0J6;F5H4R6;H0YIV4;P55209-2;P55209;F8VRJ2;H0YH88;F8W543;E9PNW0;E9PJJ2;E9PS34;E9PNJ7;A8MXH2;F8VVB5;E9PKT8;C9J6D1;C9JZI7;Q99733;Q99733-2	H0YHC3;F8W020;F8W118;F8VXI6;F8VUX1;F8VY35;B3KV44;F8VV59;B7Z9C2;F8W0J6;F5H4R6;H0YIV4;P55209-2;P55209;F8VRJ2;H0YH88;F8W543	3;3;3;3;3;3;3;3;3;3;3;3;3;3;2;2;2;1;1;1;1;1;1;1;1;1;1;1	3;3;3;3;3;3;3;3;3;3;3;3;3;3;2;2;2;1;1;1;1;1;1;1;1;1;1;1	3;3;3;3;3;3;3;3;3;3;3;3;3;3;2;2;2;1;1;1;1;1;1;1;1;1;1;1	Nucleosome assembly protein 1-like 1	NAP1L1	>tr|H0YHC3|H0YHC3_HUMAN Nucleosome assembly protein 1-like 1 (Fragment) OS=Homo sapiens GN=NAP1L1 PE=1 SV=1;>tr|F8W020|F8W020_HUMAN Nucleosome assembly protein 1-like 1 (Fragment) OS=Homo sapiens GN=NAP1L1 PE=1 SV=1;>tr|F8W118|F8W118_HUMAN Nucleosome assem	28	3	3	3	3	0	3	0	3	0	22.7	22.7	22.7	23.417	198	198;207;209;215;237;264;323;327;349;379;383;385;368;391;114;177;328;107;128;133;140;156;161;169;178;278;375;386	0	28.147	22.7	0	9276600	9276600	0	7				82	1350;2198;2938	True;True;True	1400;2275;3083	1923;3178;4361	2467;2468;4033;4034;4035;4036;5637	2467;4034;5637
H0YL12;H0YLU7;P13804-2;P13804;H0YK49;H0YNX6;H0YKF0	H0YL12;H0YLU7;P13804-2;P13804;H0YK49;H0YNX6;H0YKF0	5;5;5;5;4;4;4	5;5;5;5;4;4;4	5;5;5;5;4;4;4	Electron transfer flavoprotein subunit alpha, mitochondrial	ETFA	>tr|H0YL12|H0YL12_HUMAN Electron transfer flavoprotein subunit alpha, mitochondrial (Fragment) OS=Homo sapiens GN=ETFA PE=1 SV=3;>tr|H0YLU7|H0YLU7_HUMAN Electron transfer flavoprotein subunit alpha, mitochondrial (Fragment) OS=Homo sapiens GN=ETFA PE=1 SV=	7	5	5	5	5	0	5	0	5	0	29.6	29.6	29.6	24.896	240	240;303;284;333;229;254;289	0	42.336	29.6	0	35184000	35184000	0	5				287	49;400;1509;2257;3431	True;True;True;True;True	50;412;1561;2340;3603	63;558;2150;3264;5103	84;720;2778;4139;6584	84;720;2778;4139;6584
H0YLA2;P37108	H0YLA2;P37108	2;2	2;2	2;2	Signal recognition particle 14 kDa protein	SRP14	>tr|H0YLA2|H0YLA2_HUMAN Signal recognition particle 14 kDa protein OS=Homo sapiens GN=SRP14 PE=1 SV=1;>sp|P37108|SRP14_HUMAN Signal recognition particle 14 kDa protein OS=Homo sapiens GN=SRP14 PE=1 SV=2	2	2	2	2	2	0	2	0	2	0	23.5	23.5	23.5	13.058	115	115;136	0	29.709	23.5	0	11680000	11680000	0	2				289	2086;4112	True;True	2159;4320	3015;6305	3837;8291	3837;8291
H0YMD0;H0YMU9;H0YN42;P07355;P07355-2;H0YMM1;H0YNP5;H0YKS4;H0YM50;H0YNA0;H0YN28;H0YL33;A6NMY6;H0YLE2;H0YN52;H0YKZ7;H0YLV6;H0YMT9;H0YKX9;H0YMW4;H0YMD9;H0YKV8;H0YKL9	H0YMD0;H0YMU9;H0YN42;P07355;P07355-2;H0YMM1;H0YNP5;H0YKS4;H0YM50;H0YNA0;H0YN28;H0YL33;A6NMY6	5;5;5;5;5;4;4;4;4;3;3;3;3;2;2;2;2;2;2;2;1;1;1	5;5;5;5;5;4;4;4;4;3;3;3;3;2;2;2;2;2;2;2;1;1;1	5;5;5;5;5;4;4;4;4;3;3;3;3;2;2;2;2;2;2;2;1;1;1	Annexin;Annexin A2;Putative annexin A2-like protein	ANXA2;ANXA2P2	>tr|H0YMD0|H0YMD0_HUMAN Annexin (Fragment) OS=Homo sapiens GN=ANXA2 PE=1 SV=1;>tr|H0YMU9|H0YMU9_HUMAN Annexin OS=Homo sapiens GN=ANXA2 PE=1 SV=1;>tr|H0YN42|H0YN42_HUMAN Annexin (Fragment) OS=Homo sapiens GN=ANXA2 PE=1 SV=1;>sp|P07355|ANXA2_HUMAN Annexin A2	23	5	5	5	5	0	5	0	5	0	30.4	30.4	30.4	25.341	227	227;230;256;339;357;149;175;176;248;79;139;142;339;45;59;119;132;133;134;146;65;81;110	0	47.095	30.4	0	26448000	26448000	0	9				290	1505;1605;3177;3783;3787	True;True;True;True;True	1557;1657;3334;3973;3977	2143;2144;2281;2282;4716;5742;5748;5749;5750	2770;2771;2933;2934;6114;7556;7562;7563;7564	2770;2933;6114;7556;7563
H0YMZ1;H0YN18;H0YL69;P25789;H0YLS6;H0YLC2;H0YKT8;H0YMI6;H0YMA1;P25789-2	H0YMZ1;H0YN18;H0YL69;P25789;H0YLS6;H0YLC2;H0YKT8;H0YMI6;H0YMA1;P25789-2	2;2;2;2;1;1;1;1;1;1	2;2;2;2;1;1;1;1;1;1	2;2;2;2;1;1;1;1;1;1	Proteasome subunit alpha type;Proteasome subunit alpha type-4;Proteasome subunit beta type	PSMA4	>tr|H0YMZ1|H0YMZ1_HUMAN Proteasome subunit alpha type (Fragment) OS=Homo sapiens GN=PSMA4 PE=1 SV=3;>tr|H0YN18|H0YN18_HUMAN Proteasome subunit alpha type-4 OS=Homo sapiens GN=PSMA4 PE=1 SV=1;>tr|H0YL69|H0YL69_HUMAN Proteasome subunit alpha type (Fragment)	10	2	2	2	2	0	2	0	2	0	8.1	8.1	8.1	24.583	221	221;230;236;261;125;174;182;183;209;190	0	13.042	8.1	0	5176800	5176800	0	3				288	2360;3976	True;True	2446;4179	3423;6103	4359;4360;8033	4360;8033
H3BMH2;H3BSC1;P62491-2;Q15907-2;P62491;Q15907;B4DQU5	H3BMH2;H3BSC1;P62491-2;Q15907-2;P62491;Q15907;B4DQU5	3;3;3;3;3;3;2	3;3;3;3;3;3;2	3;3;3;3;3;3;2	Ras-related protein Rab-11A;Ras-related protein Rab-11B	RAB11A;RAB11B	>tr|H3BMH2|H3BMH2_HUMAN Ras-related protein Rab-11A (Fragment) OS=Homo sapiens GN=RAB11A PE=3 SV=1;>tr|H3BSC1|H3BSC1_HUMAN Ras-related protein Rab-11A OS=Homo sapiens GN=RAB11A PE=1 SV=1;>sp|P62491-2|RB11A_HUMAN Isoform 2 of Ras-related protein Rab-11A OS=	7	3	3	3	3	0	3	0	3	0	21.9	21.9	21.9	17.668	155	155;198;155;179;216;218;146	0	17.373	21.9	0	15067000	15067000	0	3				293	353;1593;4252	True;True;True	365;1645;4465	489;2265;6505	639;2912;8544	639;2912;8544
H3BMZ2;A5YKK6-3;A5YKK6-2;A5YKK6	H3BMZ2;A5YKK6-3;A5YKK6-2;A5YKK6	2;2;2;2	2;2;2;2	2;2;2;2	CCR4-NOT transcription complex subunit 1	CNOT1	>tr|H3BMZ2|H3BMZ2_HUMAN CCR4-NOT transcription complex subunit 1 (Fragment) OS=Homo sapiens GN=CNOT1 PE=1 SV=1;>sp|A5YKK6-3|CNOT1_HUMAN Isoform 3 of CCR4-NOT transcription complex subunit 1 OS=Homo sapiens GN=CNOT1;>sp|A5YKK6-2|CNOT1_HUMAN Isoform 2 of CCR	4	2	2	2	2	0	2	0	2	0	5	5	5	49.776	439	439;2150;2371;2376	0	13.579	5	0	2676800	2676800	0	2				56	573;1723	True;True	594;1779	801;2482	1025;3163	1025;3163
H3BND3;O43809;H3BV41	H3BND3;O43809;H3BV41	2;2;1	2;2;1	2;2;1	Cleavage and polyadenylation specificity factor subunit 5	NUDT21	>tr|H3BND3|H3BND3_HUMAN Cleavage and polyadenylation-specificity factor subunit 5 (Fragment) OS=Homo sapiens GN=NUDT21 PE=1 SV=3;>sp|O43809|CPSF5_HUMAN Cleavage and polyadenylation specificity factor subunit 5 OS=Homo sapiens GN=NUDT21 PE=1 SV=1;>tr|H3BV41	3	2	2	2	2	0	2	0	2	0	16.7	16.7	16.7	17.227	150	150;227;71	0	11.897	16.7	0	5151500	5151500	0	2				296	257;2450	True;True	264;2543	362;3560	454;4535	454;4535
H3BPC4;H3BQQ9;B0QYN7;P63279	H3BPC4;H3BQQ9;B0QYN7;P63279	2;2;2;2	2;2;2;2	2;2;2;2	SUMO-conjugating enzyme UBC9	UBE2I	>tr|H3BPC4|H3BPC4_HUMAN SUMO-conjugating enzyme UBC9 (Fragment) OS=Homo sapiens GN=UBE2I PE=1 SV=2;>tr|H3BQQ9|H3BQQ9_HUMAN SUMO-conjugating enzyme UBC9 (Fragment) OS=Homo sapiens GN=UBE2I PE=1 SV=1;>tr|B0QYN7|B0QYN7_HUMAN SUMO-conjugating enzyme UBC9 OS=Ho	4	2	2	2	2	0	2	0	2	0	42.9	42.9	42.9	7.8891	70	70;137;184;158	0	12.414	42.9	0	2894700	2894700	0	2				73	651;2891	True;True	674;3034	915;4294	1176;5556	1176;5556
H3BQF1;P07741-2;P07741;H3BSW3;H3BQZ9;H3BQB1	H3BQF1;P07741-2;P07741;H3BSW3;H3BQZ9;H3BQB1	4;4;4;3;3;3	4;4;4;3;3;3	4;4;4;3;3;3	Adenine phosphoribosyltransferase	APRT	>tr|H3BQF1|H3BQF1_HUMAN Adenine phosphoribosyltransferase (Fragment) OS=Homo sapiens GN=APRT PE=1 SV=3;>sp|P07741-2|APT_HUMAN Isoform 2 of Adenine phosphoribosyltransferase OS=Homo sapiens GN=APRT;>sp|P07741|APT_HUMAN Adenine phosphoribosyltransferase OS=H	6	4	4	4	4	0	4	0	4	0	31.5	31.5	31.5	16.437	149	149;134;180;63;153;162	0	25.289	31.5	0	20739000	20739000	0	4				299	90;674;1795;3295	True;True;True;True	93;697;1853;3457	123;950;2577;4893	158;1218;3287;6319	158;1218;3287;6319
H3BVG0;Q8N1F7;H3BV11;H3BRI8;H3BM93;H3BV15;H3BNN5;H3BRD9;Q8N1F7-2	H3BVG0;Q8N1F7;H3BV11;H3BRI8;H3BM93	3;3;2;2;2;1;1;1;1	3;3;2;2;2;1;1;1;1	3;3;2;2;2;1;1;1;1	Nuclear pore complex protein Nup93	NUP93	>tr|H3BVG0|H3BVG0_HUMAN Nuclear pore complex protein Nup93 OS=Homo sapiens GN=NUP93 PE=1 SV=1;>sp|Q8N1F7|NUP93_HUMAN Nuclear pore complex protein Nup93 OS=Homo sapiens GN=NUP93 PE=1 SV=2;>tr|H3BV11|H3BV11_HUMAN Nuclear pore complex protein Nup93 (Fragment)	9	3	3	3	3	0	3	0	3	0	4	4	4	99.554	880	880;819;136;151;178;84;132;140;696	0	21.848	4	0	9654900	9654900	0	3				302	741;2572;2859	True;True;True	766;2670;2998	1044;3731;4231	1329;4736;5466	1329;4736;5466
H7C3A1;Q9BXP5-5;Q9BXP5-4;Q9BXP5-2;Q9BXP5-3;Q9BXP5	H7C3A1;Q9BXP5-5;Q9BXP5-4;Q9BXP5-2;Q9BXP5-3;Q9BXP5	3;3;3;3;3;3	3;3;3;3;3;3	3;3;3;3;3;3	Serrate RNA effector molecule homolog	SRRT	>tr|H7C3A1|H7C3A1_HUMAN Serrate RNA effector molecule homolog (Fragment) OS=Homo sapiens GN=SRRT PE=1 SV=1;>sp|Q9BXP5-5|SRRT_HUMAN Isoform 5 of Serrate RNA effector molecule homolog OS=Homo sapiens GN=SRRT;>sp|Q9BXP5-4|SRRT_HUMAN Isoform 4 of Serrate RNA e	6	3	3	3	3	0	3	0	3	0	6.8	6.8	6.8	56.733	499	499;839;871;872;875;876	0	20.927	6.8	0	5387900	5387900	0	3				307	691;1169;1195	True;True;True	714;1211;1239	971;1660;1700	1243;2118;2167	1243;2118;2167
H7C463;C9J406;B9A067;Q16891-3;Q16891-2;Q16891-4;Q16891	H7C463;C9J406;B9A067;Q16891-3;Q16891-2;Q16891-4;Q16891	4;4;4;4;4;4;4	4;4;4;4;4;4;4	4;4;4;4;4;4;4	MICOS complex subunit MIC60	IMMT	>tr|H7C463|H7C463_HUMAN MICOS complex subunit MIC60 (Fragment) OS=Homo sapiens GN=IMMT PE=1 SV=1;>tr|C9J406|C9J406_HUMAN MICOS complex subunit MIC60 OS=Homo sapiens GN=IMMT PE=1 SV=1;>tr|B9A067|B9A067_HUMAN MICOS complex subunit MIC60 OS=Homo sapiens GN=IM	7	4	4	4	4	0	4	0	4	0	8.8	8.8	8.8	68.064	613	613;659;711;726;747;757;758	0	27.855	8.8	0	7120900	7120900	0	4				101	445;1055;2982;3829	True;True;True;True	458;1094;3129;4023	624;1509;4422;5816	797;1938;5715;7647	797;1938;5715;7647
H7C4A8;G3V5Q1;G3V3M6;P27695;G3V5D9;G3V5M0;G3V359;G3V3C7	H7C4A8;G3V5Q1;G3V3M6;P27695;G3V5D9;G3V5M0;G3V359;G3V3C7	2;2;2;2;1;1;1;1	2;2;2;2;1;1;1;1	2;2;2;2;1;1;1;1	DNA-(apurinic or apyrimidinic site) lyase;DNA-(apurinic or apyrimidinic site) lyase, mitochondrial	APEX1	>tr|H7C4A8|H7C4A8_HUMAN DNA-(apurinic or apyrimidinic site) lyase (Fragment) OS=Homo sapiens GN=APEX1 PE=1 SV=1;>tr|G3V5Q1|G3V5Q1_HUMAN DNA-(apurinic or apyrimidinic site) lyase (Fragment) OS=Homo sapiens GN=APEX1 PE=1 SV=1;>tr|G3V3M6|G3V3M6_HUMAN DNA-(apu	8	2	2	2	2	0	2	0	2	0	12	12	12	16.736	150	150;242;263;318;108;162;172;174	0	11.916	12	0	4744100	4744100	0	2				264	1772;3125	True;True	1830;3281	2547;4636	3250;6006	3250;6006
I3L0N3;P46459-2;P46459;I3L2G1;K7EQD6	I3L0N3;P46459-2;P46459	6;6;6;2;2	6;6;6;2;2	6;6;6;2;2	Vesicle-fusing ATPase	NSF	>tr|I3L0N3|I3L0N3_HUMAN Vesicle-fusing ATPase OS=Homo sapiens GN=NSF PE=1 SV=1;>sp|P46459-2|NSF_HUMAN Isoform 2 of Vesicle-fusing ATPase OS=Homo sapiens GN=NSF;>sp|P46459|NSF_HUMAN Vesicle-fusing ATPase OS=Homo sapiens GN=NSF PE=1 SV=3	5	6	6	6	6	1	6	1	6	1	9.3	9.3	9.3	82.091	739	739;644;744;136;180	0	41.621	9.3	1.8	21656000	21656000	0	7				312	123;2364;2802;3456;4085;4396	True;True;True;True;True;True	127;2450;2936;3628;4293;4611	169;3428;4123;5137;6265;6266;6721	209;4365;5337;6628;8239;8240;8833	209;4365;5337;6628;8240;8833
I3L1L3;Q9BQG0;Q9BQG0-2;I3L2H8	I3L1L3;Q9BQG0;Q9BQG0-2	3;3;3;1	3;3;3;1	3;3;3;1	Myb-binding protein 1A	MYBBP1A	>tr|I3L1L3|I3L1L3_HUMAN Myb-binding protein 1A (Fragment) OS=Homo sapiens GN=MYBBP1A PE=1 SV=1;>sp|Q9BQG0|MBB1A_HUMAN Myb-binding protein 1A OS=Homo sapiens GN=MYBBP1A PE=1 SV=2;>sp|Q9BQG0-2|MBB1A_HUMAN Isoform 2 of Myb-binding protein 1A OS=Homo sapiens G	4	3	3	3	3	0	3	0	3	0	2.6	2.6	2.6	140.13	1252	1252;1328;1332;204	0	18.846	2.6	0	3514500	3514500	0	4				313	419;1056;2113	True;True;True	431;1095;2187	586;1510;3055	752;753;1939;3886	752;1939;3886
I3L397;I3L504;P63241;P63241-2;F8WCJ1;C9J7B5;C9J4W5;Q9GZV4;Q6IS14	I3L397;I3L504;P63241;P63241-2;F8WCJ1;C9J7B5;C9J4W5;Q9GZV4;Q6IS14	2;2;2;2;1;1;1;1;1	2;2;2;2;1;1;1;1;1	2;2;2;2;1;1;1;1;1	Eukaryotic translation initiation factor 5A-1;Eukaryotic translation initiation factor 5A-2;Eukaryotic translation initiation factor 5A-1-like	EIF5A;EIF5A2;EIF5AL1	>tr|I3L397|I3L397_HUMAN Eukaryotic translation initiation factor 5A-1 (Fragment) OS=Homo sapiens GN=EIF5A PE=1 SV=3;>tr|I3L504|I3L504_HUMAN Eukaryotic translation initiation factor 5A-1 OS=Homo sapiens GN=EIF5A PE=1 SV=1;>sp|P63241|IF5A1_HUMAN Eukaryotic t	9	2	2	2	2	0	2	0	2	0	20.4	20.4	20.4	16.118	147	147;186;154;184;105;109;115;153;154	0	18.374	20.4	0	20179000	20179000	0	2				317	928;2134	True;True	963;2208	1312;3083	1677;3917	1677;3917
I3L4R8;P27694	I3L4R8;P27694	2;2	2;2	2;2	Replication protein A 70 kDa DNA-binding subunit;Replication protein A 70 kDa DNA-binding subunit, N-terminally processed	RPA1	>tr|I3L4R8|I3L4R8_HUMAN Replication protein A 70 kDa DNA-binding subunit (Fragment) OS=Homo sapiens GN=RPA1 PE=1 SV=1;>sp|P27694|RFA1_HUMAN Replication protein A 70 kDa DNA-binding subunit OS=Homo sapiens GN=RPA1 PE=1 SV=2	2	2	2	2	2	0	2	0	2	0	7	7	7	35.228	313	313;616	0	11.873	7	0	4971100	4971100	0	2				320	427;2827	True;True	440;2965	599;4172	766;5398	766;5398
J3KN16;Q5VYK3;F6XAQ5	J3KN16;Q5VYK3	5;5;1	5;5;1	5;5;1	Proteasome-associated protein ECM29 homolog	KIAA0368;ECM29	>tr|J3KN16|J3KN16_HUMAN Proteasome-associated protein ECM29 homolog OS=Homo sapiens GN=KIAA0368 PE=1 SV=1;>sp|Q5VYK3|ECM29_HUMAN Proteasome-associated protein ECM29 homolog OS=Homo sapiens GN=ECM29 PE=1 SV=2	3	5	5	5	4	1	4	1	4	1	3.6	3.6	3.6	223.69	2017	2017;1845;142	0	34.001	3.2	0.3	4596100	4596100	0	5				321	1026;1052;2024;2384;2408	True;True;True;True;True	1064;1091;2094;2470;2498	1464;1505;2915;3460;3497	1885;1933;3715;4409;4456	1885;1933;3715;4409;4456
J3KRG2;Q96QA5	J3KRG2;Q96QA5	2;2	2;2	2;2	Gasdermin-A	GSDMA	>tr|J3KRG2|J3KRG2_HUMAN Gasdermin-A (Fragment) OS=Homo sapiens GN=GSDMA PE=1 SV=3;>sp|Q96QA5|GSDMA_HUMAN Gasdermin-A OS=Homo sapiens GN=GSDMA PE=1 SV=4	2	2	2	2	2	0	2	0	2	0	13.8	13.8	13.8	17.892	159	159;445	0	13.764	13.8	0	14217000	14217000	0	3				326	1397;3974	True;True	1447;4177	1985;6101	2540;2541;8031	2540;8031
J3KS22;Q7Z4W1;J3QS36;J3KRZ4;J3QS45;J3KSZ5;J3QL34	J3KS22;Q7Z4W1;J3QS36;J3KRZ4	5;5;4;3;2;2;2	5;5;4;3;2;2;2	5;5;4;3;2;2;2	L-xylulose reductase	DCXR	>tr|J3KS22|J3KS22_HUMAN L-xylulose reductase (Fragment) OS=Homo sapiens GN=DCXR PE=1 SV=3;>sp|Q7Z4W1|DCXR_HUMAN L-xylulose reductase OS=Homo sapiens GN=DCXR PE=1 SV=2;>tr|J3QS36|J3QS36_HUMAN L-xylulose reductase (Fragment) OS=Homo sapiens GN=DCXR PE=1 SV=1	7	5	5	5	5	0	5	0	5	0	22.3	22.3	22.3	23.96	224	224;244;225;141;100;143;176	0	28.656	22.3	0	17570000	17570000	0	5				327	479;1368;1595;2638;3803	True;True;True;True;True	494;1418;1647;2744;3993	670;1946;2268;3823;5774	855;2492;2916;4847;7591	855;2492;2916;4847;7591
K4DI93;Q13620-3;Q13620-1;Q13620;A6NE76;Q13619-2;Q13619;A0A087WWN2	K4DI93;Q13620-3;Q13620-1;Q13620	5;5;5;5;2;2;2;1	5;5;5;5;2;2;2;1	5;5;5;5;2;2;2;1	Cullin-4B	CUL4B	>tr|K4DI93|K4DI93_HUMAN Cullin 4B, isoform CRA_e OS=Homo sapiens GN=CUL4B PE=1 SV=1;>sp|Q13620-3|CUL4B_HUMAN Isoform 3 of Cullin-4B OS=Homo sapiens GN=CUL4B;>sp|Q13620-1|CUL4B_HUMAN Isoform 2 of Cullin-4B OS=Homo sapiens GN=CUL4B;>sp|Q13620|CUL4B_HUMAN Cul	8	5	5	5	5	0	5	0	5	0	5.7	5.7	5.7	102.75	900	900;717;895;913;234;659;759;174	0	29.591	5.7	0	12375000	12375000	0	6				334	934;1190;1511;3051;3175	True;True;True;True;True	969;1233;1563;3202;3332	1318;1692;2152;4526;4714	1683;1684;2156;2780;5854;6110	1684;2156;2780;5854;6110
K7EM73;K7ELJ7;P04632;U3KQE2;K7EIV0;A0A075B7C0;K7EKD8;K7ES78;K7EMQ1;U3KPR7	K7EM73;K7ELJ7;P04632;U3KQE2;K7EIV0;A0A075B7C0;K7EKD8	3;3;3;2;2;2;2;1;1;1	3;3;3;2;2;2;2;1;1;1	3;3;3;2;2;2;2;1;1;1	Calpain small subunit 1	CAPNS1	>tr|K7EM73|K7EM73_HUMAN Calpain small subunit 1 (Fragment) OS=Homo sapiens GN=CAPNS1 PE=1 SV=1;>tr|K7ELJ7|K7ELJ7_HUMAN Calpain small subunit 1 OS=Homo sapiens GN=CAPNS1 PE=1 SV=1;>sp|P04632|CPNS1_HUMAN Calpain small subunit 1 OS=Homo sapiens GN=CAPNS1 PE=1	10	3	3	3	3	0	3	0	3	0	20.9	20.9	20.9	15.958	163	163;278;268;161;196;197;238;72;94;100	0	34.749	20.9	0	20045000	20045000	0	5				338	2647;3608;3693	True;True;True	2755;3783;3876	3835;5484;5603;5604	4860;7238;7389;7390;7391	4860;7238;7391		92		1
O00116;B8ZZ81	O00116	8;3	8;3	8;3	Alkyldihydroxyacetonephosphate synthase, peroxisomal	AGPS	>sp|O00116|ADAS_HUMAN Alkyldihydroxyacetonephosphate synthase, peroxisomal OS=Homo sapiens GN=AGPS PE=1 SV=1	2	8	8	8	7	2	7	2	7	2	17.8	17.8	17.8	72.911	658	658;189	0	56.62	15.8	3.8	20684000	18306000	2377800	10				352	391;1163;1184;1242;1283;1481;1955;3709	True;True;True;True;True;True;True;True	403;1205;1227;1287;1333;1533;2024;3893	548;1654;1683;1761;1762;1824;2112;2815;5632	710;2112;2145;2252;2253;2323;2736;2737;3582;7431	710;2112;2145;2252;2323;2736;3582;7431
O00154-2;O00154-3;O00154-4;K7EKP8;O00154-6;O00154-5;O00154-7;O00154	O00154-2;O00154-3;O00154-4;K7EKP8;O00154-6;O00154-5;O00154-7;O00154	4;4;4;3;3;3;3;3	4;4;4;3;3;3;3;3	4;4;4;3;3;3;3;3	Cytosolic acyl coenzyme A thioester hydrolase	ACOT7	>sp|O00154-2|BACH_HUMAN Isoform 2 of Cytosolic acyl coenzyme A thioester hydrolase OS=Homo sapiens GN=ACOT7;>sp|O00154-3|BACH_HUMAN Isoform 3 of Cytosolic acyl coenzyme A thioester hydrolase OS=Homo sapiens GN=ACOT7;>sp|O00154-4|BACH_HUMAN Isoform 4 of Cyt	8	4	4	4	3	1	3	1	3	1	20.3	20.3	20.3	27.041	246	246;283;338;280;329;350;370;380	0	29.472	14.2	6.1	11354000	10812000	542410	4				353	2409;2666;3326;4102	True;True;True;True	2499;2778;3493;4310	3498;3866;4941;6292	4457;4892;6391;8273	4457;4892;6391;8273
O00231;O00231-2;J3QRY4	O00231;O00231-2;J3QRY4	6;6;3	6;6;3	6;6;3	26S proteasome non-ATPase regulatory subunit 11	PSMD11	>sp|O00231|PSD11_HUMAN 26S proteasome non-ATPase regulatory subunit 11 OS=Homo sapiens GN=PSMD11 PE=1 SV=3;>sp|O00231-2|PSD11_HUMAN Isoform 2 of 26S proteasome non-ATPase regulatory subunit 11 OS=Homo sapiens GN=PSMD11;>tr|J3QRY4|J3QRY4_HUMAN 26S proteasom	3	6	6	6	5	1	5	1	5	1	15.6	15.6	15.6	47.463	422	422;423;188	0	49.039	13.7	1.9	18844000	18844000	0	6				354	4;1073;1141;2595;3676;4182	True;True;True;True;True;True	4;1112;1183;2694;3857;4394	5;1534;1624;3763;5580;6407	5;1967;2080;2081;4769;7360;8419	5;1967;2081;4769;7360;8419		99		160
O00299	O00299	3	3	3	Chloride intracellular channel protein 1	CLIC1	>sp|O00299|CLIC1_HUMAN Chloride intracellular channel protein 1 OS=Homo sapiens GN=CLIC1 PE=1 SV=4	1	3	3	3	3	0	3	0	3	0	27.8	27.8	27.8	26.922	241	241	0	50.167	27.8	0	12751000	12751000	0	9				356	949;2137;4090	True;True;True	985;2211;4298	1346;1347;3087;6275	1718;1719;1720;1721;1722;3921;8250;8251;8252	1719;3921;8252
O00410;O00410-3;H0Y8C6;O00410-2;E7ETV3;C9JZ53;E7EQT5;E7EV12;C9JMV5;H0Y3V4;C9JXE0;C9JZD8;C9J875;C9JQT6;E7ESA1;E7ESZ1;E7EWK4;E7EX05;E7ETV8;O60518	O00410;O00410-3;H0Y8C6;O00410-2	15;15;14;14;3;2;2;2;2;2;1;1;1;1;1;1;1;1;1;1	15;15;14;14;3;2;2;2;2;2;1;1;1;1;1;1;1;1;1;1	15;15;14;14;3;2;2;2;2;2;1;1;1;1;1;1;1;1;1;1	Importin-5	IPO5	>sp|O00410|IPO5_HUMAN Importin-5 OS=Homo sapiens GN=IPO5 PE=1 SV=4;>sp|O00410-3|IPO5_HUMAN Isoform 3 of Importin-5 OS=Homo sapiens GN=IPO5;>tr|H0Y8C6|H0Y8C6_HUMAN Importin-5 (Fragment) OS=Homo sapiens GN=IPO5 PE=1 SV=1;>sp|O00410-2|IPO5_HUMAN Isoform 2 of	20	15	15	15	15	3	15	3	15	3	18.6	18.6	18.6	123.63	1097	1097;1115;1099;1037;170;77;126;142;165;182;64;74;75;88;98;106;117;119;129;1105	0	139.73	18.6	3.2	84225000	80061000	4163800	27				358	225;973;1678;2188;2561;2851;2989;3406;3497;3699;3721;3891;3926;4035;4174	True;True;True;True;True;True;True;True;True;True;True;True;True;True;True	232;1010;1732;2265;2659;2989;3136;3578;3671;3882;3905;4089;4125;4242;4386	317;1379;2400;2401;3163;3718;4222;4430;5073;5074;5201;5615;5649;5926;5927;5982;6191;6192;6394	398;1761;3070;3071;4017;4018;4720;4721;5454;5455;5731;5732;6553;6554;6707;7402;7403;7449;7788;7789;7790;7859;7860;7861;8136;8137;8403	398;1761;3071;4017;4720;5454;5731;6553;6707;7403;7449;7788;7861;8136;8403		100		727
O00425-2;O00425	O00425-2;O00425	3;3	2;2	2;2	Insulin-like growth factor 2 mRNA-binding protein 3	IGF2BP3	>sp|O00425-2|IF2B3_HUMAN Isoform 2 of Insulin-like growth factor 2 mRNA-binding protein 3 OS=Homo sapiens GN=IGF2BP3;>sp|O00425|IF2B3_HUMAN Insulin-like growth factor 2 mRNA-binding protein 3 OS=Homo sapiens GN=IGF2BP3 PE=1 SV=2	2	3	2	2	3	0	2	0	2	0	21.7	15.2	15.2	21.63	198	198;579	0	15.952	21.7	0	5305000	5305000	0	3				359	776;2730;3873	True;False;True	803;2859;4071	1090;3972;5899	1388;1389;5021;7757	1388;5021;7757
O00505;H0Y4S9	O00505;H0Y4S9	2;1	2;1	2;1	Importin subunit alpha-4	KPNA3	>sp|O00505|IMA4_HUMAN Importin subunit alpha-4 OS=Homo sapiens GN=KPNA3 PE=1 SV=2;>tr|H0Y4S9|H0Y4S9_HUMAN Importin subunit alpha-4 (Fragment) OS=Homo sapiens GN=KPNA3 PE=1 SV=1	2	2	2	2	2	0	2	0	2	0	4.4	4.4	4.4	57.81	521	521;91	0	13.372	4.4	0	694010	694010	0	3				362	122;796	True;True	126;823	168;1117	208;1425;1426	208;1425
O14654	O14654	2	2	2	Insulin receptor substrate 4	IRS4	>sp|O14654|IRS4_HUMAN Insulin receptor substrate 4 OS=Homo sapiens GN=IRS4 PE=1 SV=1	1	2	2	2	2	0	2	0	2	0	2.8	2.8	2.8	133.77	1257	1257	0	12.452	2.8	0	4702100	4702100	0	2				365	211;1371	True;True	217;1421	293;1950	367;2499	367;2499
O14980;C9J673;C9JKM9;C9JF49;C9IYM2;H7BZC5;F8WF71;C9IZS4;C9JQ02;C9JV99	O14980	10;2;2;1;1;1;1;1;1;1	10;2;2;1;1;1;1;1;1;1	10;2;2;1;1;1;1;1;1;1	Exportin-1	XPO1	>sp|O14980|XPO1_HUMAN Exportin-1 OS=Homo sapiens GN=XPO1 PE=1 SV=1	10	10	10	10	10	4	10	4	10	4	12.4	12.4	12.4	123.38	1071	1071;132;179;59;62;72;82;94;95;100	0	83.031	12.4	4.2	56649000	48811000	7837600	17				367	709;804;964;1003;1173;2401;2611;2937;3098;3830	True;True;True;True;True;True;True;True;True;True	732;831;1001;1040;1215;2489;2711;3082;3254;4024	997;1128;1366;1367;1425;1426;1666;3487;3784;4358;4359;4360;4607;5817;5818	1270;1439;1440;1744;1745;1746;1830;1831;2124;4441;4796;5634;5635;5636;5970;7648;7649	1270;1440;1744;1830;2124;4441;4796;5635;5970;7648
O15355	O15355	7	7	7	Protein phosphatase 1G	PPM1G	>sp|O15355|PPM1G_HUMAN Protein phosphatase 1G OS=Homo sapiens GN=PPM1G PE=1 SV=1	1	7	7	7	7	0	7	0	7	0	18.1	18.1	18.1	59.271	546	546	0	46.396	18.1	0	34425000	34425000	0	14				370	245;531;549;1584;2857;2928;3083	True;True;True;True;True;True;True	252;551;569;1636;2995;3072;3234	341;744;766;2255;4228;4344;4573	424;425;426;957;987;2901;5461;5462;5614;5615;5917;5918;5919;5920	426;957;987;2901;5461;5615;5919
O15498;O15498-2	O15498;O15498-2	2;1	2;1	2;1	Synaptobrevin homolog YKT6	YKT6	>sp|O15498|YKT6_HUMAN Synaptobrevin homolog YKT6 OS=Homo sapiens GN=YKT6 PE=1 SV=1;>sp|O15498-2|YKT6_HUMAN Isoform 2 of Synaptobrevin homolog YKT6 OS=Homo sapiens GN=YKT6	2	2	2	2	2	0	2	0	2	0	13.1	13.1	13.1	22.417	198	198;164	0	15.349	13.1	0	5457400	5457400	0	2				373	2775;3290	True;True	2909;3452	4088;4888	5296;6313	5296;6313
O43172-2;O43172	O43172-2;O43172	3;3	3;3	3;3	U4/U6 small nuclear ribonucleoprotein Prp4	PRPF4	>sp|O43172-2|PRP4_HUMAN Isoform 2 of U4/U6 small nuclear ribonucleoprotein Prp4 OS=Homo sapiens GN=PRPF4;>sp|O43172|PRP4_HUMAN U4/U6 small nuclear ribonucleoprotein Prp4 OS=Homo sapiens GN=PRPF4 PE=1 SV=2	2	3	3	3	3	1	3	1	3	1	6.9	6.9	6.9	58.32	521	521;522	0	18.522	6.9	3.1	8700000	8316900	383130	6				375	260;2825;3524	True;True;True	267;2963;3699	365;366;4169;5352	460;461;462;463;5395;7061	462;5395;7061
O43175;Q5SZU1	O43175;Q5SZU1	19;14	19;14	19;14	D-3-phosphoglycerate dehydrogenase	PHGDH	>sp|O43175|SERA_HUMAN D-3-phosphoglycerate dehydrogenase OS=Homo sapiens GN=PHGDH PE=1 SV=4;>tr|Q5SZU1|Q5SZU1_HUMAN D-3-phosphoglycerate dehydrogenase OS=Homo sapiens GN=PHGDH PE=1 SV=1	2	19	19	19	19	5	19	5	19	5	43.5	43.5	43.5	56.65	533	533;499	0	205.08	43.5	11.6	726860000	705270000	21593000	57				376	189;284;295;506;723;954;1308;1451;1589;1920;2090;2128;2744;2987;3057;3739;3812;4110;4210	True;True;True;True;True;True;True;True;True;True;True;True;True;True;True;True;True;True;True	195;292;305;524;525;746;990;1358;1503;1641;1986;2164;2202;2876;3134;3208;3923;4002;4003;4004;4318;4422	260;261;394;411;412;413;709;710;711;1017;1352;1353;1864;2066;2067;2260;2261;2763;2764;3023;3024;3074;3996;4428;4532;5670;5784;5785;5786;6302;6444;6445	326;327;328;492;493;494;495;496;497;498;499;500;501;502;503;528;529;530;911;912;913;914;1297;1727;1728;1729;1730;2375;2659;2660;2907;2908;3508;3509;3846;3847;3848;3849;3850;3907;5046;5724;5725;5726;5727;5728;5729;5861;7471;7602;7603;7604;7605;7606;8288;8462;8463	327;493;528;913;1297;1727;2375;2659;2907;3508;3849;3907;5046;5726;5861;7471;7606;8288;8462		107;108;109		306;477;481
O43390-3;O43390;O43390-2;B4DT28;O43390-4	O43390-3;O43390;O43390-2;B4DT28;O43390-4	6;6;6;4;4	3;3;3;1;1	3;3;3;1;1	Heterogeneous nuclear ribonucleoprotein R	HNRNPR	>sp|O43390-3|HNRPR_HUMAN Isoform 3 of Heterogeneous nuclear ribonucleoprotein R OS=Homo sapiens GN=HNRNPR;>sp|O43390|HNRPR_HUMAN Heterogeneous nuclear ribonucleoprotein R OS=Homo sapiens GN=HNRNPR PE=1 SV=1;>sp|O43390-2|HNRPR_HUMAN Isoform 2 of Heterogeneo	5	6	3	3	6	0	3	0	3	0	11.4	6.4	6.4	66.979	595	595;633;636;494;535	0	20.915	11.4	0	6511100	6511100	0	3				378	184;735;968;1428;2051;3745	False;True;True;False;False;True	190;760;1005;1479;2122;3929	253;1037;1372;2031;2955;5678	317;1321;1751;2598;3769;7480	317;1321;1751;2598;3769;7480
O43615;M0QXU7;M0R301;M0QXM9;M0R124	O43615;M0QXU7	7;6;1;1;1	7;6;1;1;1	7;6;1;1;1	Mitochondrial import inner membrane translocase subunit TIM44	TIMM44	>sp|O43615|TIM44_HUMAN Mitochondrial import inner membrane translocase subunit TIM44 OS=Homo sapiens GN=TIMM44 PE=1 SV=2;>tr|M0QXU7|M0QXU7_HUMAN Mitochondrial import inner membrane translocase subunit TIM44 (Fragment) OS=Homo sapiens GN=TIMM44 PE=1 SV=1	5	7	7	7	7	0	7	0	7	0	18.8	18.8	18.8	51.355	452	452;273;126;133;139	0	61.561	18.8	0	29239000	29239000	0	9				380	1007;1168;1901;3189;3637;3999;4216	True;True;True;True;True;True;True	1044;1210;1963;1964;3346;3817;4204;4428	1431;1659;2727;2728;4732;5526;6139;6452	1836;2117;3465;3466;6133;6134;7290;8071;8473	1836;2117;3466;6133;7290;8071;8473		110		379
O43684-2;O43684;J3QT28;J3QSX4	O43684-2;O43684;J3QT28	3;3;2;1	3;3;2;1	3;3;2;1	Mitotic checkpoint protein BUB3	BUB3	>sp|O43684-2|BUB3_HUMAN Isoform 2 of Mitotic checkpoint protein BUB3 OS=Homo sapiens GN=BUB3;>sp|O43684|BUB3_HUMAN Mitotic checkpoint protein BUB3 OS=Homo sapiens GN=BUB3 PE=1 SV=1;>tr|J3QT28|J3QT28_HUMAN Mitotic checkpoint protein BUB3 (Fragment) OS=Homo	4	3	3	3	3	1	3	1	3	1	11.3	11.3	11.3	36.954	326	326;328;278;145	0	17.277	11.3	4.3	9894500	8723400	1171100	5				381	2437;3166;3921	True;True;True	2529;3323;4120	3542;4704;5976;5977	4515;6098;7852;7853;7854	4515;6098;7853
O43707;O43707-2;F5GXS2;O43707-3;H7C144;Q08043;D6RH00;G3V2E8;K7EP19;G3V5M4;G3V2X9;K7EJH8;G3V2W4;H0YJW3;G3V2N5;H7C5W8;A0A087WSZ2;P35609-2;P35609	O43707;O43707-2;F5GXS2;O43707-3;H7C144	14;12;8;8;7;2;1;1;1;1;1;1;1;1;1;1;1;1;1	14;12;8;8;7;2;1;1;1;1;1;1;1;1;1;1;1;1;1	10;9;6;6;6;0;0;0;0;0;0;1;0;0;0;0;0;0;0	Alpha-actinin-4	ACTN4	>sp|O43707|ACTN4_HUMAN Alpha-actinin-4 OS=Homo sapiens GN=ACTN4 PE=1 SV=2;>sp|O43707-2|ACTN4_HUMAN Isoform ACTN4ISO of Alpha-actinin-4 OS=Homo sapiens GN=ACTN4;>tr|F5GXS2|F5GXS2_HUMAN Alpha-actinin-4 OS=Homo sapiens GN=ACTN4 PE=1 SV=2;>sp|O43707-3|ACTN4_HU	19	14	14	10	11	7	11	7	8	4	17	17	12.5	104.85	911	911;692;521;521;342;901;72;85;105;126;144;182;238;251;261;297;944;894;894	0	115.59	14.7	8.9	59278000	47175000	12103000	23				382	238;386;712;855;1188;1483;1717;1749;2582;2610;3181;3712;3715;4075	True;True;True;True;True;True;True;True;True;True;True;True;True;True	245;398;735;886;1231;1535;1773;1806;2681;2710;3338;3896;3899;4283	333;540;1002;1003;1202;1688;1689;2116;2474;2520;2521;3745;3783;4721;4722;4723;5635;5636;5639;6250	415;701;1275;1276;1538;2151;2152;2153;2742;2743;3155;3214;3215;4751;4794;4795;6119;6120;6121;7434;7435;7438;8214	415;701;1276;1538;2153;2742;3155;3214;4751;4795;6120;7434;7438;8214
O43747;O43747-2	O43747;O43747-2	3;3	3;3	3;3	AP-1 complex subunit gamma-1	AP1G1	>sp|O43747|AP1G1_HUMAN AP-1 complex subunit gamma-1 OS=Homo sapiens GN=AP1G1 PE=1 SV=5;>sp|O43747-2|AP1G1_HUMAN Isoform 2 of AP-1 complex subunit gamma-1 OS=Homo sapiens GN=AP1G1	2	3	3	3	3	0	3	0	3	0	6	6	6	91.35	822	822;825	0	24.552	6	0	1059700	1059700	0	4				383	1083;2767;3879	True;True;True	1122;2901;4077	1545;4077;5906;5907	1979;5283;7766;7767	1979;5283;7766
O43776	O43776	2	2	2	Asparagine--tRNA ligase, cytoplasmic	NARS	>sp|O43776|SYNC_HUMAN Asparagine--tRNA ligase, cytoplasmic OS=Homo sapiens GN=NARS PE=1 SV=1	1	2	2	2	2	0	2	0	2	0	5.3	5.3	5.3	62.942	548	548	0	21.223	5.3	0	3999100	3999100	0	3				384	977;2419	True;True	1014;2511	1383;3513	1766;1767;4475	1766;4475
O60506-2;O60506;O60506-4;O60506-3;B7Z645;O60506-5;F6UXX1	O60506-2;O60506;O60506-4;O60506-3;B7Z645;O60506-5	9;9;8;8;7;6;3	9;9;8;8;7;6;3	6;6;6;6;5;4;3	Heterogeneous nuclear ribonucleoprotein Q	SYNCRIP	>sp|O60506-2|HNRPQ_HUMAN Isoform 2 of Heterogeneous nuclear ribonucleoprotein Q OS=Homo sapiens GN=SYNCRIP;>sp|O60506|HNRPQ_HUMAN Heterogeneous nuclear ribonucleoprotein Q OS=Homo sapiens GN=SYNCRIP PE=1 SV=2;>sp|O60506-4|HNRPQ_HUMAN Isoform 4 of Heterogen	7	9	9	6	9	2	9	2	6	2	18	18	12.9	65.681	588	588;623;527;562;464;410;185	0	79.026	18	4.6	38261000	36152000	2108600	16				387	184;702;785;1428;2051;2418;2841;3904;4219	True;True;True;True;True;True;True;True;True	190;725;812;1479;2122;2510;2979;4103;4431	253;989;1100;1101;1102;2031;2955;3512;4206;5945;5946;6457;6458	317;1261;1262;1402;1403;1404;1405;2598;3769;4473;4474;5434;7811;7812;8480;8481	317;1262;1405;2598;3769;4473;5434;7811;8481
O60763;O60763-2	O60763;O60763-2	5;5	5;5	5;5	General vesicular transport factor p115	USO1	>sp|O60763|USO1_HUMAN General vesicular transport factor p115 OS=Homo sapiens GN=USO1 PE=1 SV=2;>sp|O60763-2|USO1_HUMAN Isoform 2 of General vesicular transport factor p115 OS=Homo sapiens GN=USO1	2	5	5	5	5	0	5	0	5	0	7.3	7.3	7.3	107.89	962	962;973	0	34.438	7.3	0	11026000	11026000	0	7				388	1127;1610;2023;2481;3126	True;True;True;True;True	1169;1662;2093;2576;3282	1607;2288;2914;3606;4637	2056;2057;2942;3714;4591;6007;6008	2056;2942;3714;4591;6008
O75083;D6RD66;O75083-3	O75083;D6RD66;O75083-3	6;4;3	6;4;3	6;4;3	WD repeat-containing protein 1	WDR1	>sp|O75083|WDR1_HUMAN WD repeat-containing protein 1 OS=Homo sapiens GN=WDR1 PE=1 SV=4;>tr|D6RD66|D6RD66_HUMAN WD repeat-containing protein 1 (Fragment) OS=Homo sapiens GN=WDR1 PE=1 SV=1;>sp|O75083-3|WDR1_HUMAN Isoform 2 of WD repeat-containing protein 1 O	3	6	6	6	5	1	5	1	5	1	10.2	10.2	10.2	66.193	606	606;245;466	0	36.937	8.7	1.5	35885000	26984000	8900700	9				390	866;1764;1890;2602;3990;4329	True;True;True;True;True;True	899;1821;1951;2701;4193;4542	1224;2538;2708;3771;6123;6621	1570;3239;3240;3241;3442;3443;4781;8053;8704	1570;3239;3442;4781;8053;8704
O75131;H0YB26;E7ENV7;Q86YQ8-2;Q9HCH3-2;Q96FN4-2;Q96FN4;Q8IYJ1;Q96A23;O95741;Q9UBL6-2;Q86YQ8;Q96A23-2;Q9HCH3;O95741-2;Q9UBL6	O75131;H0YB26;E7ENV7;Q86YQ8-2;Q9HCH3-2;Q96FN4-2;Q96FN4;Q8IYJ1;Q96A23;O95741;Q9UBL6-2;Q86YQ8;Q96A23-2;Q9HCH3;O95741-2;Q9UBL6	2;1;1;1;1;1;1;1;1;1;1;1;1;1;1;1	2;1;1;1;1;1;1;1;1;1;1;1;1;1;1;1	2;1;1;1;1;1;1;1;1;1;1;1;1;1;1;1	Copine-3;Copine-8;Copine-5;Copine-2;Copine-9;Copine-4;Copine-6;Copine-7	CPNE3;CPNE8;CPNE5;CPNE2;CPNE9;CPNE4;CPNE6;CPNE7	>sp|O75131|CPNE3_HUMAN Copine-3 OS=Homo sapiens GN=CPNE3 PE=1 SV=1;>tr|H0YB26|H0YB26_HUMAN Copine-3 (Fragment) OS=Homo sapiens GN=CPNE3 PE=1 SV=1;>tr|E7ENV7|E7ENV7_HUMAN Copine-8 OS=Homo sapiens GN=CPNE8 PE=1 SV=2;>sp|Q86YQ8-2|CPNE8_HUMAN Isoform 2 of Copi	16	2	2	2	2	0	2	0	2	0	3.9	3.9	3.9	60.13	537	537;262;552;233;301;446;548;553;557;557;558;564;575;593;612;633	0	14.266	3.9	0	5197500	5197500	0	3				391	680;3486	True;True	703;3660	956;5186	1224;6687;6688	1224;6687
O75369-6;O75369-3;O75369-2;O75369-9;O75369;O75369-8;E7EN95;O75369-5;O75369-4;O75369-7	O75369-6;O75369-3;O75369-2;O75369-9;O75369;O75369-8;E7EN95;O75369-5;O75369-4;O75369-7	3;3;3;3;3;3;2;2;2;2	2;2;2;2;2;2;1;2;2;1	2;2;2;2;2;2;1;2;2;1	Filamin-B	FLNB	>sp|O75369-6|FLNB_HUMAN Isoform 6 of Filamin-B OS=Homo sapiens GN=FLNB;>sp|O75369-3|FLNB_HUMAN Isoform 3 of Filamin-B OS=Homo sapiens GN=FLNB;>sp|O75369-2|FLNB_HUMAN Isoform 2 of Filamin-B OS=Homo sapiens GN=FLNB;>sp|O75369-9|FLNB_HUMAN Isoform 9 of Filami	10	3	2	2	3	0	2	0	2	0	1.3	0.9	0.9	271.41	2537	2537;2561;2578;2591;2602;2633;2409;2146;2150;2422	0	14.837	1.3	0	2737900	2737900	0	2				393	174;1850;4152	False;True;True	180;1908;4364	241;2651;6361	302;3372;8360	302;3372;8360
O75521-2;O75521;F8WAW4;F1LLU7;C9JB63;F8W6J1	O75521-2;O75521;F8WAW4;F1LLU7;C9JB63	5;5;4;4;4;2	5;5;4;4;4;2	5;5;4;4;4;2	Enoyl-CoA delta isomerase 2, mitochondrial	ECI2	>sp|O75521-2|ECI2_HUMAN Isoform 2 of Enoyl-CoA delta isomerase 2, mitochondrial OS=Homo sapiens GN=ECI2;>sp|O75521|ECI2_HUMAN Enoyl-CoA delta isomerase 2, mitochondrial OS=Homo sapiens GN=ECI2 PE=1 SV=4;>tr|F8WAW4|F8WAW4_HUMAN Enoyl-CoA delta isomerase 2,	6	5	5	5	5	0	5	0	5	0	20.6	20.6	20.6	39.609	359	359;394;140;197;220;152	0	61.2	20.6	0	13293000	13293000	0	9				394	410;2966;3104;3506;4275	True;True;True;True;True	422;3113;3260;3680;4488	572;4401;4613;5217;5218;6532	737;5685;5686;5976;5977;5978;6724;6725;8579	737;5686;5977;6724;8579
O75533;H7C341	O75533	10;2	10;2	10;2	Splicing factor 3B subunit 1	SF3B1	>sp|O75533|SF3B1_HUMAN Splicing factor 3B subunit 1 OS=Homo sapiens GN=SF3B1 PE=1 SV=3	2	10	10	10	10	2	10	2	10	2	10.8	10.8	10.8	145.83	1304	1304;241	0	76.317	10.8	1.9	40285000	39765000	519590	14				395	1361;1401;1562;2025;2045;3407;3539;4179;4255;4276	True;True;True;True;True;True;True;True;True;True	1411;1451;1614;2095;2115;3579;3714;4391;4468;4489	1938;1990;2221;2222;2916;2946;5075;5368;6403;6508;6509;6533	2484;2547;2867;2868;3716;3759;6555;7078;7079;8415;8547;8548;8580;8581	2484;2547;2867;3716;3759;6555;7079;8415;8547;8581
O75643;O75643-2;B4E0P5	O75643	13;5;3	13;5;3	13;5;3	U5 small nuclear ribonucleoprotein 200 kDa helicase	SNRNP200	>sp|O75643|U520_HUMAN U5 small nuclear ribonucleoprotein 200 kDa helicase OS=Homo sapiens GN=SNRNP200 PE=1 SV=2	3	13	13	13	13	3	13	3	13	3	7.4	7.4	7.4	244.5	2136	2136;625;595	0	140.76	7.4	1.8	43328000	42609000	718830	27				398	29;600;610;653;808;948;2050;2521;2751;2980;3437;3675;3770	True;True;True;True;True;True;True;True;True;True;True;True;True	30;622;632;676;835;984;2121;2616;2885;3127;3609;3856;3959	39;844;845;858;859;917;918;1134;1344;1345;2953;2954;3659;3660;4053;4419;5109;5110;5579;5722	50;1078;1079;1105;1106;1107;1108;1178;1179;1448;1449;1714;1715;1716;1717;3767;3768;4652;4653;5253;5708;6591;6592;6593;7359;7533;7534	50;1078;1106;1178;1448;1714;3767;4653;5253;5708;6592;7359;7534
O76094;O76094-2;R4GNC1;D6RDY6	O76094;O76094-2	3;2;1;1	3;2;1;1	3;2;1;1	Signal recognition particle subunit SRP72	SRP72	>sp|O76094|SRP72_HUMAN Signal recognition particle subunit SRP72 OS=Homo sapiens GN=SRP72 PE=1 SV=3;>sp|O76094-2|SRP72_HUMAN Isoform 2 of Signal recognition particle subunit SRP72 OS=Homo sapiens GN=SRP72	4	3	3	3	3	1	3	1	3	1	5.2	5.2	5.2	74.605	671	671;610;220;357	0	27.255	5.2	1.6	4289500	3723700	565840	4				399	1715;3627;3704	True;True;True	1771;3806;3887	2472;5513;5621;5622	3153;7275;7409;7410	3153;7275;7409
O94906-2;O94906	O94906-2;O94906	2;2	2;2	2;2	Pre-mRNA-processing factor 6	PRPF6	>sp|O94906-2|PRP6_HUMAN Isoform 2 of Pre-mRNA-processing factor 6 OS=Homo sapiens GN=PRPF6;>sp|O94906|PRP6_HUMAN Pre-mRNA-processing factor 6 OS=Homo sapiens GN=PRPF6 PE=1 SV=1	2	2	2	2	2	0	2	0	2	0	2	2	2	102.43	901	901;941	0	11.703	2	0	4094200	4094200	0	2				400	1167;2258	True;True	1209;2341	1658;3265	2116;4140	2116;4140
O95202	O95202	3	3	3	LETM1 and EF-hand domain-containing protein 1, mitochondrial	LETM1	>sp|O95202|LETM1_HUMAN LETM1 and EF-hand domain-containing protein 1, mitochondrial OS=Homo sapiens GN=LETM1 PE=1 SV=1	1	3	3	3	3	0	3	0	3	0	5	5	5	83.353	739	739	0	18.194	5	0	6247400	6247400	0	3				401	67;3511;4151	True;True;True	68;3685;4363	87;5224;6360	111;6731;8359	111;6731;8359
O95347-2;O95347;Q5T821	O95347-2;O95347	6;6;2	6;6;2	6;6;2	Structural maintenance of chromosomes protein 2	SMC2	>sp|O95347-2|SMC2_HUMAN Isoform 2 of Structural maintenance of chromosomes protein 2 OS=Homo sapiens GN=SMC2;>sp|O95347|SMC2_HUMAN Structural maintenance of chromosomes protein 2 OS=Homo sapiens GN=SMC2 PE=1 SV=2	3	6	6	6	6	0	6	0	6	0	6.4	6.4	6.4	124.92	1099	1099;1197;145	0	52.887	6.4	0	20229000	20229000	0	6				402	247;397;815;1680;2461;3710	True;True;True;True;True;True	254;409;842;1734;2555;3894	344;555;1142;2404;3574;5633	431;717;1458;3074;4553;7432	431;717;1458;3074;4553;7432
O95373;E9PLJ0	O95373	4;1	4;1	4;1	Importin-7	IPO7	>sp|O95373|IPO7_HUMAN Importin-7 OS=Homo sapiens GN=IPO7 PE=1 SV=1	2	4	4	4	4	0	4	0	4	0	4.6	4.6	4.6	119.52	1038	1038;64	0	37.36	4.6	0	9713900	9713900	0	5				403	1179;1236;2623;3251	True;True;True;True	1222;1281;2727;3412	1677;1755;3802;4831	2138;2139;2245;4821;6248	2138;2245;4821;6248
O95757;E9PDE8;D6RJ96	O95757;E9PDE8;D6RJ96	13;12;8	12;11;7	12;11;7	Heat shock 70 kDa protein 4L	HSPA4L	>sp|O95757|HS74L_HUMAN Heat shock 70 kDa protein 4L OS=Homo sapiens GN=HSPA4L PE=1 SV=3;>tr|E9PDE8|E9PDE8_HUMAN Heat shock 70 kDa protein 4L OS=Homo sapiens GN=HSPA4L PE=1 SV=1;>tr|D6RJ96|D6RJ96_HUMAN Heat shock 70 kDa protein 4L (Fragment) OS=Homo sapiens	3	13	12	12	13	5	12	5	12	5	20.9	19.2	19.2	94.511	839	839;813;531	0	103.16	20.9	7.9	60626000	56944000	3682200	21				406	319;470;508;920;1378;2502;2715;2755;3080;3314;3344;3819;4080	True;True;True;True;False;True;True;True;True;True;True;True;True	330;485;527;955;1428;2597;2840;2889;3231;3480;3512;4011;4288	443;660;713;1300;1301;1959;3634;3948;3949;4057;4058;4570;4922;4923;4965;4966;5796;5797;6257	566;839;916;1665;1666;2509;4622;4992;4993;5257;5258;5259;5912;5913;6369;6370;6419;6420;6421;7617;7618;8223	566;839;916;1665;2509;4622;4993;5257;5912;6369;6419;7617;8223
O95831-3;O95831;E9PMA0;O95831-6;O95831-5;O95831-4;O95831-2	O95831-3;O95831;E9PMA0;O95831-6;O95831-5;O95831-4;O95831-2	4;4;2;2;2;2;2	4;4;2;2;2;2;2	4;4;2;2;2;2;2	Apoptosis-inducing factor 1, mitochondrial	AIFM1	>sp|O95831-3|AIFM1_HUMAN Isoform 3 of Apoptosis-inducing factor 1, mitochondrial OS=Homo sapiens GN=AIFM1;>sp|O95831|AIFM1_HUMAN Apoptosis-inducing factor 1, mitochondrial OS=Homo sapiens GN=AIFM1 PE=1 SV=1;>tr|E9PMA0|E9PMA0_HUMAN Apoptosis-inducing factor	7	4	4	4	4	1	4	1	4	1	8	8	8	66.294	609	609;613;274;237;261;324;326	0	26.215	8	1.8	16842000	14081000	2760600	5				407	32;2420;3221;3975	True;True;True;True	33;2512;3378;4178	42;3514;4779;4780;6102	53;4476;6189;6190;8032	53;4476;6189;8032
P00558;P00558-2;P07205	P00558;P00558-2	23;21;4	23;21;4	23;21;4	Phosphoglycerate kinase 1	PGK1	>sp|P00558|PGK1_HUMAN Phosphoglycerate kinase 1 OS=Homo sapiens GN=PGK1 PE=1 SV=3;>sp|P00558-2|PGK1_HUMAN Isoform 2 of Phosphoglycerate kinase 1 OS=Homo sapiens GN=PGK1	3	23	23	23	23	2	23	2	23	2	65	65	65	44.614	417	417;389;417	0	220.1	65	4.8	928730000	928540000	194060	53				412	57;172;198;256;272;587;839;1250;1289;1290;1383;1974;2010;2273;2533;2881;3677;3944;4116;4119;4199;4292;4382	True;True;True;True;True;True;True;True;True;True;True;True;True;True;True;True;True;True;True;True;True;True;True	58;178;204;263;279;280;608;869;1295;1339;1340;1433;2043;2080;2357;2628;3024;3858;3859;4145;4146;4325;4326;4329;4411;4505;4597	73;74;239;276;277;361;379;380;821;1180;1773;1832;1833;1834;1835;1966;2844;2894;2895;3285;3286;3675;4276;4277;5581;5582;5583;6010;6011;6012;6311;6312;6318;6319;6431;6556;6702	94;95;96;298;299;300;349;350;452;453;477;478;1047;1048;1505;2265;2266;2267;2268;2332;2333;2334;2335;2517;2518;2519;2520;2521;3624;3689;3690;4170;4171;4670;5536;5537;7361;7362;7363;7364;7365;7903;7904;7905;7906;7907;8299;8300;8307;8308;8447;8608;8812	94;299;349;453;477;1047;1505;2267;2333;2334;2517;3624;3690;4171;4670;5536;7364;7907;8300;8307;8447;8608;8812		113;114;115;116;117		29;227;251;312;356
P04075;P04075-2;H3BQN4;J3KPS3;H3BPS8;H3BUH7;H3BR04;H3BMQ8;H3BU78;H3BR68;Q5T7D5;A0A087WXX2;P05062	P04075;P04075-2;H3BQN4;J3KPS3;H3BPS8;H3BUH7;H3BR04	19;18;17;17;14;10;10;9;5;4;1;1;1	19;18;17;17;14;10;10;9;5;4;1;1;1	14;13;12;14;9;9;9;8;4;4;0;0;0	Fructose-bisphosphate aldolase A	ALDOA	>sp|P04075|ALDOA_HUMAN Fructose-bisphosphate aldolase A OS=Homo sapiens GN=ALDOA PE=1 SV=2;>sp|P04075-2|ALDOA_HUMAN Isoform 2 of Fructose-bisphosphate aldolase A OS=Homo sapiens GN=ALDOA;>tr|H3BQN4|H3BQN4_HUMAN Fructose-bisphosphate aldolase OS=Homo sapien	13	19	19	14	17	7	17	7	13	6	56.6	56.6	43.1	39.42	364	364;418;361;368;278;155;162;140;204;130;223;316;364	0	133.79	54.4	20.9	551680000	426600000	125080000	33				420	40;66;234;280;528;627;1093;1478;1623;1840;2073;2472;2981;3190;3950;4073;4295;4296;4388	True;True;True;True;True;True;True;True;True;True;True;True;True;True;True;True;True;True;True	41;67;241;288;548;649;1133;1530;1675;1898;2146;2567;3128;3347;4152;4281;4508;4509;4603	51;52;86;327;328;390;741;885;1559;2106;2107;2312;2313;2637;2995;3592;4420;4421;4733;4734;6019;6248;6559;6560;6709	62;63;110;409;410;488;953;1140;1996;2728;2729;2973;2974;2975;2976;3357;3815;4572;5709;5710;5711;5712;5713;5714;6135;6136;7915;8209;8210;8612;8613;8614;8819	63;110;409;488;953;1140;1996;2729;2973;3357;3815;4572;5709;6135;7915;8209;8612;8614;8819
P04843;B7Z4L4;F8WF32	P04843;B7Z4L4	7;5;2	7;5;2	7;5;2	Dolichyl-diphosphooligosaccharide--protein glycosyltransferase subunit 1	RPN1	>sp|P04843|RPN1_HUMAN Dolichyl-diphosphooligosaccharide--protein glycosyltransferase subunit 1 OS=Homo sapiens GN=RPN1 PE=1 SV=1;>tr|B7Z4L4|B7Z4L4_HUMAN Dolichyl-diphosphooligosaccharide--protein glycosyltransferase subunit 1 OS=Homo sapiens GN=RPN1 PE=1 S	3	7	7	7	7	0	7	0	7	0	13.3	13.3	13.3	68.569	607	607;435;121	0	54.337	13.3	0	36815000	36815000	0	9				426	289;425;1409;1645;1783;2819;3898	True;True;True;True;True;True;True	298;438;1460;1698;1841;2957;4096	401;597;2002;2345;2562;4162;5935	512;764;2563;2564;2565;3011;3270;5388;7800	512;764;2564;3011;3270;5388;7800
P05023-3;P05023-4;P05023;P05023-2;M0R116;P13637;P13637-2;P13637-3;B1AKY9;P50993;H0Y7C1;Q5TC02;Q5TC01;Q5TC05;M0QXF2;P20648	P05023-3;P05023-4;P05023;P05023-2	11;11;11;6;5;5;5;5;4;4;3;2;2;2;1;1	11;11;11;6;5;5;5;5;4;4;3;2;2;2;1;1	11;11;11;6;5;5;5;5;4;4;3;2;2;2;1;1	Sodium/potassium-transporting ATPase subunit alpha-1	ATP1A1	>sp|P05023-3|AT1A1_HUMAN Isoform 3 of Sodium/potassium-transporting ATPase subunit alpha-1 OS=Homo sapiens GN=ATP1A1;>sp|P05023-4|AT1A1_HUMAN Isoform 4 of Sodium/potassium-transporting ATPase subunit alpha-1 OS=Homo sapiens GN=ATP1A1;>sp|P05023|AT1A1_HUMAN	16	11	11	11	11	1	11	1	11	1	14.6	14.6	14.6	109.55	992	992;1023;1023;681;983;1013;1024;1026;1009;1020;714;106;144;157;251;1035	0	137.79	14.6	1.2	43119000	42840000	279450	16				428	458;644;738;1609;2029;2499;2897;2924;3034;3611;3958	True;True;True;True;True;True;True;True;True;True;True	471;666;763;1661;2099;2594;3040;3068;3185;3787;4160	641;904;1040;1041;2287;2923;3631;4300;4339;4502;5488;6029	817;1163;1324;1325;1326;2939;2940;2941;3724;4618;4619;5563;5608;5826;7242;7928	817;1163;1324;2939;3724;4618;5563;5608;5826;7242;7928
P05089-3;P05089;P05089-2	P05089-3;P05089;P05089-2	2;2;2	2;2;2	2;2;2	Arginase-1	ARG1	>sp|P05089-3|ARGI1_HUMAN Isoform 3 of Arginase-1 OS=Homo sapiens GN=ARG1;>sp|P05089|ARGI1_HUMAN Arginase-1 OS=Homo sapiens GN=ARG1 PE=1 SV=2;>sp|P05089-2|ARGI1_HUMAN Isoform 2 of Arginase-1 OS=Homo sapiens GN=ARG1	3	2	2	2	2	0	2	0	2	0	9.3	9.3	9.3	25.356	236	236;322;330	0	12.807	9.3	0	4537700	4537700	0	2				429	834;1464	True;True	864;1516	1173;2087	1497;2708	1497;2708
P05141	P05141	8	8	4	ADP/ATP translocase 2;ADP/ATP translocase 2, N-terminally processed	SLC25A5	>sp|P05141|ADT2_HUMAN ADP/ATP translocase 2 OS=Homo sapiens GN=SLC25A5 PE=1 SV=7	1	8	8	4	8	2	8	2	4	1	26.8	26.8	15.8	32.852	298	298	0	66.201	26.8	6.4	331120000	319890000	11234000	11				431	55;620;1131;1376;1500;1582;3587;3599	True;True;True;True;True;True;True;True	56;642;1173;1426;1552;1634;3762;3774	70;71;876;1611;1956;2136;2137;2253;5439;5473;5474	91;92;1131;2061;2505;2763;2764;2899;7164;7224;7225	91;1131;2061;2505;2763;2899;7164;7225
P05198;H0YJS4;G3V4T5	P05198;H0YJS4;G3V4T5	3;2;2	3;2;2	3;2;2	Eukaryotic translation initiation factor 2 subunit 1	EIF2S1	>sp|P05198|IF2A_HUMAN Eukaryotic translation initiation factor 2 subunit 1 OS=Homo sapiens GN=EIF2S1 PE=1 SV=3;>tr|H0YJS4|H0YJS4_HUMAN Eukaryotic translation initiation factor 2 subunit 1 (Fragment) OS=Homo sapiens GN=EIF2S1 PE=1 SV=1;>tr|G3V4T5|G3V4T5_HUM	3	3	3	3	3	0	3	0	3	0	10.5	10.5	10.5	36.112	315	315;252;273	0	24.395	10.5	0	12785000	12785000	0	4				433	177;2779;4258	True;True;True	183;2913;4471	244;4092;6513	305;5301;8556;8557	305;5301;8556
P05455;E9PGX9;E7ERC4	P05455	3;1;1	3;1;1	3;1;1	Lupus La protein	SSB	>sp|P05455|LA_HUMAN Lupus La protein OS=Homo sapiens GN=SSB PE=1 SV=2	3	3	3	3	3	0	3	0	3	0	9.3	9.3	9.3	46.836	408	408;120;184	0	41.482	9.3	0	20400000	20400000	0	6				434	364;1570;1871	True;True;True	376;1622;1931	506;507;2236;2679	660;661;2882;3406;3407;3408	660;2882;3407
P06576;H0YH81;F8W079;F8W0P7	P06576;H0YH81;F8W079	6;5;3;1	6;5;3;1	6;5;3;1	ATP synthase subunit beta, mitochondrial;ATP synthase subunit beta	ATP5B	>sp|P06576|ATPB_HUMAN ATP synthase subunit beta, mitochondrial OS=Homo sapiens GN=ATP5B PE=1 SV=3;>tr|H0YH81|H0YH81_HUMAN ATP synthase subunit beta (Fragment) OS=Homo sapiens GN=ATP5B PE=1 SV=1;>tr|F8W079|F8W079_HUMAN ATP synthase subunit beta, mitochondri	4	6	6	6	6	0	6	0	6	0	15.3	15.3	15.3	56.559	529	529;362;284;270	0	38.511	15.3	0	20875000	20875000	0	9				435	81;1340;1930;1940;4091;4239	True;True;True;True;True;True	83;1390;1996;2007;2008;4299;4452	110;1911;2775;2788;2789;6276;6487	143;2448;3525;3543;3544;8253;8254;8255;8524	143;2448;3525;3543;8255;8524		124;125		145;408
P06733;P06733-2;K7EM90;F5H0C8;P13929-3;P09104-2;P13929-2;P13929;P09104;F5H1C3;E5RI09;E5RG95;K7EPM1;K7EKN2;E5RGZ4	P06733;P06733-2	22;14;10;2;2;2;2;2;2;1;1;1;1;1;1	22;14;10;2;2;2;2;2;2;1;1;1;1;1;1	22;14;10;2;2;2;2;2;2;1;1;1;1;1;1	Alpha-enolase	ENO1	>sp|P06733|ENOA_HUMAN Alpha-enolase OS=Homo sapiens GN=ENO1 PE=1 SV=2;>sp|P06733-2|ENOA_HUMAN Isoform MBP-1 of Alpha-enolase OS=Homo sapiens GN=ENO1	15	22	22	22	22	4	22	4	22	4	55.1	55.1	55.1	47.168	434	434;341;195;315;391;391;406;434;434;103;148;154;196;212;283	0	224.18	55.1	10.6	1651100000	1644500000	6636000	42				438	54;452;581;582;863;1528;1806;1835;2100;2101;2159;2417;2441;3232;3308;3319;3320;3696;4154;4250;4305;4348	True;True;True;True;True;True;True;True;True;True;True;True;True;True;True;True;True;True;True;True;True;True	55;465;602;603;894;1580;1864;1893;2174;2175;2233;2508;2509;2533;3389;3474;3486;3487;3879;4366;4463;4518;4561	68;69;634;635;811;812;813;1214;2172;2592;2631;2632;3038;3039;3040;3118;3510;3511;3546;3547;4796;4914;4930;4931;4932;5609;6363;6364;6502;6503;6573;6574;6652;6653	89;90;809;810;1036;1037;1038;1550;2806;3307;3350;3351;3868;3869;3870;3961;4470;4471;4472;4519;4520;6210;6358;6359;6377;6378;6379;6380;6381;7396;8362;8363;8364;8539;8540;8541;8542;8627;8628;8744;8745;8746	90;809;1037;1038;1550;2806;3307;3350;3868;3870;3961;4470;4519;6210;6358;6377;6381;7396;8362;8542;8627;8745		126;127;128;129		97;165;169;244
P06737-2;P06737;E9PK47	P06737-2;P06737;E9PK47	7;7;6	7;7;6	6;6;5	Glycogen phosphorylase, liver form;Phosphorylase	PYGL	>sp|P06737-2|PYGL_HUMAN Isoform 2 of Glycogen phosphorylase, liver form OS=Homo sapiens GN=PYGL;>sp|P06737|PYGL_HUMAN Glycogen phosphorylase, liver form OS=Homo sapiens GN=PYGL PE=1 SV=4;>tr|E9PK47|E9PK47_HUMAN Alpha-1,4 glucan phosphorylase OS=Homo sapien	3	7	7	6	7	1	7	1	6	1	10.9	10.9	9.5	93.133	813	813;847;819	0	68.109	10.9	1.2	26694000	25961000	733440	12				439	1230;1243;1487;2335;2557;3811;4139	True;True;True;True;True;True;True	1275;1288;1539;2420;2655;4001;4349	1748;1763;1764;2120;3378;3379;3714;5782;5783;6345	2235;2236;2254;2255;2747;4284;4285;4286;4716;7600;7601;8342	2235;2254;2747;4284;4716;7600;8342
P06748-3;P06748-2;P06748;E5RGW4;E5RI98	P06748-3;P06748-2;P06748	4;4;4;1;1	4;4;4;1;1	4;4;4;1;1	Nucleophosmin	NPM1	>sp|P06748-3|NPM_HUMAN Isoform 3 of Nucleophosmin OS=Homo sapiens GN=NPM1;>sp|P06748-2|NPM_HUMAN Isoform 2 of Nucleophosmin OS=Homo sapiens GN=NPM1;>sp|P06748|NPM_HUMAN Nucleophosmin OS=Homo sapiens GN=NPM1 PE=1 SV=2	5	4	4	4	4	1	4	1	4	1	14.3	14.3	14.3	28.4	259	259;265;294;59;111	0	39.922	14.3	3.5	25446000	23700000	1745300	11				440	79;1540;3956;4223	True;True;True;True	81;1592;4158;4435	107;2188;2189;6027;6462	139;2825;2826;2827;2828;2829;2830;7924;7925;7926;8485	139;2827;7924;8485
P07814;V9GYZ6	P07814;V9GYZ6	19;11	19;11	18;10	Bifunctional glutamate/proline--tRNA ligase;Glutamate--tRNA ligase;Proline--tRNA ligase	EPRS	>sp|P07814|SYEP_HUMAN Bifunctional glutamate/proline--tRNA ligase OS=Homo sapiens GN=EPRS PE=1 SV=5;>tr|V9GYZ6|V9GYZ6_HUMAN Bifunctional glutamate/proline--tRNA ligase (Fragment) OS=Homo sapiens GN=EPRS PE=1 SV=1	2	19	19	18	19	2	19	2	18	2	17.8	17.8	17.3	170.59	1512	1512;968	0	141.44	17.8	1.9	124140000	122770000	1367800	30				444	491;766;1152;1217;1235;1256;1943;2071;2438;2545;2904;3234;3387;3388;3411;3633;3679;3916;3923	True;True;True;True;True;True;True;True;True;True;True;True;True;True;True;True;True;True;True	507;792;1194;1262;1280;1302;2012;2144;2530;2642;3047;3391;3558;3559;3583;3812;3813;3861;4115;4122	684;1077;1638;1731;1754;1783;2793;2993;3543;3692;3693;4311;4312;4798;5039;5040;5081;5521;5522;5585;5968;5979	875;876;1373;2096;2217;2242;2243;2244;2280;3548;3813;4516;4689;4690;4691;4692;5575;5576;5577;6212;6510;6511;6561;7283;7284;7285;7367;7368;7836;7856	876;1373;2096;2217;2243;2280;3548;3813;4516;4689;5575;6212;6510;6511;6561;7285;7367;7836;7856		136		1126
P07900;P07900-2;G3V2J8;Q14568;Q58FG0	P07900;P07900-2	26;26;6;5;3	15;15;3;2;1	15;15;3;2;1	Heat shock protein HSP 90-alpha	HSP90AA1	>sp|P07900|HS90A_HUMAN Heat shock protein HSP 90-alpha OS=Homo sapiens GN=HSP90AA1 PE=1 SV=5;>sp|P07900-2|HS90A_HUMAN Isoform 2 of Heat shock protein HSP 90-alpha OS=Homo sapiens GN=HSP90AA1	5	26	15	15	25	10	14	2	14	2	37	23.2	23.2	84.659	732	732;854;174;343;334	0	157.84	37	14.8	465390000	459870000	5514700	26				445	84;268;324;748;777;984;985;1042;1066;1071;1072;1109;1351;1621;1679;1688;1936;2287;2293;2889;3404;3622;4052;4324;4325;4343	False;True;True;True;True;False;False;False;True;True;True;False;True;False;True;True;True;True;True;True;False;True;False;False;False;False	86;275;335;773;774;804;1021;1022;1081;1105;1110;1111;1150;1401;1673;1733;1742;2002;2371;2377;3032;3576;3801;4259;4537;4538;4556	113;114;375;449;1055;1056;1091;1392;1393;1394;1491;1492;1525;1526;1532;1533;1582;1583;1924;2306;2307;2402;2403;2417;2781;3308;3309;3319;4290;4291;5069;5070;5071;5505;6217;6218;6219;6612;6613;6614;6615;6616;6645;6646	146;147;473;573;1342;1343;1344;1390;1391;1787;1788;1789;1914;1915;1916;1917;1956;1957;1958;1964;1965;1966;2023;2024;2025;2469;2963;2964;3072;3073;3088;3089;3534;3535;4204;4205;4215;5551;5552;6549;6550;6551;7265;8170;8171;8172;8689;8690;8691;8692;8693;8694;8695;8696;8697;8698;8699;8735;8736;8737;8738	147;473;573;1342;1390;1788;1789;1914;1958;1964;1965;2024;2469;2963;3072;3088;3534;4205;4215;5551;6550;7265;8170;8693;8696;8735		137;138;139		402;625;628
P08107;P08107-2;V9GZ37	P08107;P08107-2;V9GZ37	22;21;15	20;19;14	9;9;6	Heat shock 70 kDa protein 1A/1B	HSPA1A	>sp|P08107|HSP71_HUMAN Heat shock 70 kDa protein 1A/1B OS=Homo sapiens GN=HSPA1A PE=1 SV=5;>sp|P08107-2|HSP71_HUMAN Isoform 2 of Heat shock 70 kDa protein 1A/1B OS=Homo sapiens GN=HSPA1A;>tr|V9GZ37|V9GZ37_HUMAN Heat shock 70 kDa protein 1A/1B OS=Homo sapie	3	22	20	9	21	6	20	4	9	1	40.1	37	16.8	70.051	641	641;586;476	0	215.76	39	11.9	895530000	888760000	6767000	41				446	157;351;365;408;524;570;1059;1264;1278;1878;2076;2389;2498;2567;2568;2734;2750;2909;3351;3509;3848;4350	True;True;True;True;True;True;True;True;True;True;True;True;True;True;True;False;True;True;True;True;False;True	162;163;363;377;420;544;591;1098;1311;1327;1328;1938;2149;2475;2593;2665;2666;2864;2883;2884;3052;3519;3520;3683;4045;4563	214;215;216;217;486;487;508;568;569;735;798;1513;1794;1817;1818;2687;2688;2689;2998;2999;3465;3630;3725;3726;3727;3979;4051;4052;4319;4320;4973;4974;4975;5222;5858;5859;5860;6655;6656;6657	265;266;267;268;269;270;271;272;636;637;662;733;734;946;1022;1943;2291;2316;2317;3416;3417;3418;3818;3819;4415;4617;4729;4730;4731;5028;5251;5252;5584;5585;5586;6429;6430;6431;6729;7705;7706;7707;7708;7709;7710;7711;8748;8749;8750	265;636;662;733;946;1022;1943;2291;2317;3416;3818;4415;4617;4730;4731;5028;5252;5584;6430;6729;7705;8750		140;141;142;143		87;122;381;549
P08133-2;P08133;E7EMC6;E5RK69;H0YC77;E5RFF0	P08133-2;P08133;E7EMC6;E5RK69	6;6;5;4;2;2	6;6;5;4;2;2	6;6;5;4;2;2	Annexin A6;Annexin	ANXA6	>sp|P08133-2|ANXA6_HUMAN Isoform 2 of Annexin A6 OS=Homo sapiens GN=ANXA6;>sp|P08133|ANXA6_HUMAN Annexin A6 OS=Homo sapiens GN=ANXA6 PE=1 SV=3;>tr|E7EMC6|E7EMC6_HUMAN Annexin OS=Homo sapiens GN=ANXA6 PE=1 SV=1;>tr|E5RK69|E5RK69_HUMAN Annexin OS=Homo sapien	6	6	6	6	6	0	6	0	6	0	12.5	12.5	12.5	72.423	641	641;673;330;460;91;156	0	40.463	12.5	0	15238000	15238000	0	8				447	565;912;1418;3271;3369;3385	True;True;True;True;True;True	586;947;1469;3433;3539;3556	791;1288;2014;4864;5011;5012;5036	1014;1651;2578;6288;6289;6475;6476;6507	1014;1651;2578;6288;6476;6507
P08237-2;P08237;P08237-3;F8VP00;F8VZ53;F8VSF5;F8W1J8;F8VSF7;F8VW30;F8VSL1;F8VX13;F8VNX2;F8VZQ1	P08237-2;P08237;P08237-3;F8VP00	4;4;3;2;1;1;1;1;1;1;1;1;1	4;4;3;2;1;1;1;1;1;1;1;1;1	4;4;3;2;1;1;1;1;1;1;1;1;1	ATP-dependent 6-phosphofructokinase, muscle type	PFKM	>sp|P08237-2|PFKAM_HUMAN Isoform 2 of ATP-dependent 6-phosphofructokinase, muscle type OS=Homo sapiens GN=PFKM;>sp|P08237|PFKAM_HUMAN ATP-dependent 6-phosphofructokinase, muscle type OS=Homo sapiens GN=PFKM PE=1 SV=2;>sp|P08237-3|PFKAM_HUMAN Isoform 3 of A	13	4	4	4	3	1	3	1	3	1	6	6	6	81.775	749	749;780;851;177;59;73;85;102;117;139;156;157;161	0	25.988	4.8	1.2	7005900	6889100	116830	4				448	296;724;3689;4137	True;True;True;True	306;747;3872;4347	414;1018;5597;6342	531;1298;7383;8336	531;1298;7383;8336
P08670;B0YJC4;B0YJC5;Q5JVS8	P08670;B0YJC4	11;10;4;3	10;9;4;3	9;8;3;3	Vimentin	VIM	>sp|P08670|VIME_HUMAN Vimentin OS=Homo sapiens GN=VIM PE=1 SV=4;>tr|B0YJC4|B0YJC4_HUMAN Vimentin OS=Homo sapiens GN=VIM PE=1 SV=1	4	11	10	9	11	2	10	2	9	2	28.1	26.6	24.9	53.651	466	466;431;228;173	0	83.244	28.1	4.3	64338000	62633000	1705500	14				453	647;1244;1302;1912;2127;2271;2370;2391;3010;3410;3986	True;True;False;True;True;True;True;True;True;True;True	670;1289;1352;1976;2201;2355;2456;2477;3159;3582;4189	909;910;1765;1851;2748;2749;3073;3282;3283;3439;3467;4466;5080;6118	1169;1170;1171;2256;2352;3489;3490;3906;4167;4168;4385;4417;5773;6560;8048	1170;2256;2352;3489;3906;4167;4385;4417;5773;6560;8048
P08758;D6RBE9;D6RBL5;E9PHT9;D6RCN3	P08758;D6RBE9;D6RBL5	9;6;6;4;1	9;6;6;4;1	9;6;6;4;1	Annexin A5;Annexin	ANXA5	>sp|P08758|ANXA5_HUMAN Annexin A5 OS=Homo sapiens GN=ANXA5 PE=1 SV=2;>tr|D6RBE9|D6RBE9_HUMAN Annexin OS=Homo sapiens GN=ANXA5 PE=1 SV=1;>tr|D6RBL5|D6RBL5_HUMAN Annexin OS=Homo sapiens GN=ANXA5 PE=1 SV=1	5	9	9	9	9	2	9	2	9	2	35.9	35.9	35.9	35.936	320	320;220;260;163;35	0	92.934	35.9	8.8	134230000	133540000	695720	13				455	269;754;1187;1363;1506;1596;3018;3270;4131	True;True;True;True;True;True;True;True;True	276;780;1230;1413;1558;1648;3167;3432;4341	376;1062;1687;1940;2145;2146;2269;2270;4475;4863;6334	474;1351;1352;2149;2150;2486;2772;2773;2917;2918;5787;6287;8328	474;1351;2150;2486;2772;2917;5787;6287;8328
P09543-2;P09543;K7EN66;C9K0L8;K7ERZ0;K7ERC4	P09543-2;P09543;K7EN66;C9K0L8;K7ERZ0;K7ERC4	2;2;1;1;1;1	2;2;1;1;1;1	2;2;1;1;1;1	2,3-cyclic-nucleotide 3-phosphodiesterase	CNP	>sp|P09543-2|CN37_HUMAN Isoform CNPI of 2,3-cyclic-nucleotide 3-phosphodiesterase OS=Homo sapiens GN=CNP;>sp|P09543|CN37_HUMAN 2,3-cyclic-nucleotide 3-phosphodiesterase OS=Homo sapiens GN=CNP PE=1 SV=2;>tr|K7EN66|K7EN66_HUMAN 2,3-cyclic-nucleotide	6	2	2	2	2	0	2	0	2	0	5.2	5.2	5.2	45.098	401	401;421;120;144;154;165	0	12.618	5.2	0	17919000	17919000	0	2				456	1038;2196	True;True	1077;2273	1485;3175	1908;4030	1908;4030
P09874;Q5VX84;Q5VX85	P09874	18;1;1	18;1;1	18;1;1	Poly [ADP-ribose] polymerase 1	PARP1	>sp|P09874|PARP1_HUMAN Poly [ADP-ribose] polymerase 1 OS=Homo sapiens GN=PARP1 PE=1 SV=4	3	18	18	18	18	2	18	2	18	2	20.7	20.7	20.7	113.08	1014	1014;108;155	0	143.01	20.7	2.5	177040000	175480000	1567500	25				457	126;530;953;1078;1434;1440;1457;2079;2112;2464;2667;3123;3187;3238;3674;3738;4241;4256	True;True;True;True;True;True;True;True;True;True;True;True;True;True;True;True;True;True	130;550;989;1117;1485;1491;1509;2152;2186;2558;2779;3279;3344;3395;3855;3922;4454;4469	172;743;1351;1539;2038;2039;2047;2074;2075;3004;3054;3580;3867;4634;4730;4804;5578;5669;6489;6510;6511	212;956;1726;1972;2606;2607;2628;2673;2674;3824;3884;3885;4559;4893;6004;6128;6219;7358;7470;8526;8549;8550;8551;8552;8553	212;956;1726;1972;2606;2628;2673;3824;3884;4559;4893;6004;6128;6219;7358;7470;8526;8549
P10155;G5E9R9;P10155-2;P10155-3;P10155-5;P10155-4	P10155;G5E9R9;P10155-2;P10155-3;P10155-5;P10155-4	2;1;1;1;1;1	2;1;1;1;1;1	2;1;1;1;1;1	60 kDa SS-A/Ro ribonucleoprotein	TROVE2	>sp|P10155|RO60_HUMAN 60 kDa SS-A/Ro ribonucleoprotein OS=Homo sapiens GN=TROVE2 PE=1 SV=2;>tr|G5E9R9|G5E9R9_HUMAN 60 kDa SS-A/Ro ribonucleoprotein OS=Homo sapiens GN=TROVE2 PE=1 SV=1;>sp|P10155-2|RO60_HUMAN Isoform Short of 60 kDa SS-A/Ro ribonucleoprotei	6	2	2	2	2	0	2	0	2	0	3.3	3.3	3.3	60.67	538	538;263;205;518;525;534	0	12.322	3.3	0	3069500	3069500	0	2				461	2292;2803	True;True	2376;2937	3318;4124	4214;5338	4214;5338
P10599-2;P10599	P10599-2;P10599	1;1	1;1	1;1	Thioredoxin	TXN	>sp|P10599-2|THIO_HUMAN Isoform 2 of Thioredoxin OS=Homo sapiens GN=TXN;>sp|P10599|THIO_HUMAN Thioredoxin OS=Homo sapiens GN=TXN PE=1 SV=3	1	1	1	1	1	0	1	0	1	0	15.3	15.3	15.3	9.4519	85	85;105	0.0013298	6.8995	15.3	0	4701200	3859800	0	2				462	3573	TRUE	3748	5421;5422	7146;7147	7146
P10809;E7ESH4;E7EXB4;C9JL25;P10809-2;C9J0S9;C9JL19;C9JCQ4	P10809	21;6;5;2;2;1;1;1	21;6;5;2;2;1;1;1	21;6;5;2;2;1;1;1	60 kDa heat shock protein, mitochondrial	HSPD1	>sp|P10809|CH60_HUMAN 60 kDa heat shock protein, mitochondrial OS=Homo sapiens GN=HSPD1 PE=1 SV=2	8	21	21	21	21	0	21	0	21	0	43.8	43.8	43.8	61.054	573	573;234;221;175;158;58;83;94	0	183.55	43.8	0	523200000	523200000	0	34				464	50;273;326;500;501;1016;1631;1941;1967;1968;1998;2491;2575;2745;3753;3754;4013;4014;4016;4023;4214	True;True;True;True;True;True;True;True;True;True;True;True;True;True;True;True;True;True;True;True;True	51;281;337;516;517;1054;1683;2009;2010;2036;2037;2067;2586;2673;2877;3937;3938;3939;4218;4219;4220;4222;4229;4426	64;381;451;696;697;698;1450;2324;2790;2791;2835;2836;2837;2878;3622;3736;3997;3998;5687;5688;5689;6158;6159;6160;6161;6162;6164;6173;6450	85;479;575;890;891;892;1869;2988;3545;3546;3613;3614;3615;3616;3668;4608;4741;5047;5048;5049;7493;7494;7495;7496;7497;8094;8095;8096;8097;8098;8100;8101;8117;8470	85;479;575;890;892;1869;2988;3545;3613;3615;3668;4608;4741;5048;7494;7497;8094;8098;8100;8117;8470		146;147;148;149;150		40;55;217;356;495
P11021	P11021	8	7	7	78 kDa glucose-regulated protein	HSPA5	>sp|P11021|GRP78_HUMAN 78 kDa glucose-regulated protein OS=Homo sapiens GN=HSPA5 PE=1 SV=2	1	8	7	7	8	0	7	0	7	0	15.7	13.3	13.3	72.332	654	654	0	62.097	15.7	0	34378000	34378000	0	10				465	285;569;1876;2007;2013;2786;2906;3451	True;True;False;True;True;True;True;True	293;590;1936;2076;2083;2920;3049;3623	395;396;797;2685;2889;2899;4103;4315;5131	504;505;1021;3414;3680;3695;3696;5314;5580;6620;6621	505;1021;3414;3680;3696;5314;5580;6620
P11142;E9PKE3;P11142-2;E9PN89;E9PNE6;A8K7Q2;E9PLF4;E9PQQ4;E9PQK7;E9PK54;E9PPY6;E9PI65;P54652;E9PN25;E9PS65;E9PM13	P11142;E9PKE3;P11142-2;E9PN89;E9PNE6	23;22;17;14;14;11;10;9;9;9;7;7;7;6;6;5	23;22;17;14;14;11;10;9;9;9;7;7;7;6;6;5	20;19;15;13;12;10;8;8;8;8;6;5;5;5;5;4	Heat shock cognate 71 kDa protein	HSPA8	>sp|P11142|HSP7C_HUMAN Heat shock cognate 71 kDa protein OS=Homo sapiens GN=HSPA8 PE=1 SV=1;>tr|E9PKE3|E9PKE3_HUMAN Heat shock cognate 71 kDa protein OS=Homo sapiens GN=HSPA8 PE=1 SV=1;>sp|P11142-2|HSP7C_HUMAN Isoform 2 of Heat shock cognate 71 kDa protein	16	23	23	20	22	5	22	5	20	3	38.1	38.1	35	70.897	646	646;627;493;312;500;410;187;171;178;184;137;168;639;132;223;151	0	198.89	37	9.8	592720000	581040000	11673000	64				466	366;568;950;1254;1265;1876;1877;2674;2733;2734;2908;2910;2916;3184;3298;3352;3452;3498;3848;3884;3931;4188;4349	True;True;True;True;True;True;True;True;True;True;True;True;True;True;True;True;True;True;True;True;True;True;True	378;589;986;1299;1300;1312;1936;1937;2789;2790;2862;2863;2864;3051;3053;3054;3060;3341;3460;3461;3521;3624;3672;4045;4082;4130;4400;4562	509;795;796;1348;1779;1780;1795;2685;2686;3880;3881;3976;3977;3978;3979;4317;4318;4321;4322;4323;4329;4727;4898;4899;4900;4976;4977;5132;5133;5202;5203;5204;5205;5858;5859;5860;5914;5915;5988;6415;6654	663;664;1018;1019;1020;1723;2274;2275;2292;3414;3415;4907;4908;5025;5026;5027;5028;5582;5583;5587;5588;5589;5590;5596;6125;6326;6327;6328;6329;6330;6331;6332;6333;6432;6433;6622;6623;6708;6709;6710;6711;7705;7706;7707;7708;7709;7710;7711;7774;7775;7869;7870;7871;7872;7873;7874;7875;7876;7877;7878;7879;7880;8427;8747	663;1019;1723;2275;2292;3414;3415;4908;5026;5028;5583;5590;5596;6125;6331;6433;6623;6708;7705;7775;7876;8427;8747		151;152;153;154;155		61;87;122;127;237
P11177-3;P11177-2;P11177;C9J634;F8WF02	P11177-3;P11177-2;P11177;C9J634;F8WF02	6;6;6;4;3	6;6;6;4;3	6;6;6;4;3	Pyruvate dehydrogenase E1 component subunit beta, mitochondrial	PDHB	>sp|P11177-3|ODPB_HUMAN Isoform 3 of Pyruvate dehydrogenase E1 component subunit beta, mitochondrial OS=Homo sapiens GN=PDHB;>sp|P11177-2|ODPB_HUMAN Isoform 2 of Pyruvate dehydrogenase E1 component subunit beta, mitochondrial OS=Homo sapiens GN=PDHB;>sp|P1	5	6	6	6	6	0	6	0	6	0	22	22	22	37.514	341	341;341;359;350;251	0	53.533	22	0	31472000	31472000	0	11				467	574;621;997;1905;1931;4003	True;True;True;True;True;True	595;643;1034;1968;1997;4208	802;877;1409;2733;2776;6144;6145	1026;1132;1804;3472;3473;3526;3527;3528;8077;8078;8079	1026;1132;1804;3473;3526;8079		156		292
P11766;D6RFE4;H0YAG8	P11766	3;1;1	3;1;1	3;1;1	Alcohol dehydrogenase class-3	ADH5	>sp|P11766|ADHX_HUMAN Alcohol dehydrogenase class-3 OS=Homo sapiens GN=ADH5 PE=1 SV=4	3	3	3	3	3	0	3	0	3	0	9.1	9.1	9.1	39.724	374	374;115;262	0	17.623	9.1	0	7603300	7603300	0	3				471	26;165;1788	True;True;True	27;171;1846	35;229;2569	43;287;3278	43;287;3278
P12004	P12004	10	10	10	Proliferating cell nuclear antigen	PCNA	>sp|P12004|PCNA_HUMAN Proliferating cell nuclear antigen OS=Homo sapiens GN=PCNA PE=1 SV=1	1	10	10	10	10	3	10	3	10	3	43.7	43.7	43.7	28.768	261	261	0	75.702	43.7	13.8	207580000	203630000	3949600	26				472	103;493;728;1742;2410;2509;2577;2708;3267;4364	True;True;True;True;True;True;True;True;True;True	106;509;751;1799;2500;2501;2604;2675;2833;3429;4578	141;142;143;686;1023;1024;2513;3499;3500;3501;3642;3643;3739;3941;4858;4859;6675	178;179;180;181;182;878;1304;1305;3205;4458;4459;4460;4461;4632;4633;4744;4979;4980;4981;4982;4983;4984;4985;6282;6283;8770	179;878;1305;3205;4460;4633;4744;4980;6282;8770		157		119
P12081-3;P12081-2;P12081-4;P12081;E7ETE2;B4E1C5;B4DDD8;B3KWE1;D6RF05;D6RJE6;P49590-2;P49590	P12081-3;P12081-2;P12081-4;P12081;E7ETE2;B4E1C5;B4DDD8;B3KWE1	3;3;3;3;2;2;2;2;1;1;1;1	3;3;3;3;2;2;2;2;1;1;1;1	3;3;3;3;2;2;2;2;1;1;1;1	Histidine--tRNA ligase, cytoplasmic	HARS	>sp|P12081-3|SYHC_HUMAN Isoform 3 of Histidine--tRNA ligase, cytoplasmic OS=Homo sapiens GN=HARS;>sp|P12081-2|SYHC_HUMAN Isoform 2 of Histidine--tRNA ligase, cytoplasmic OS=Homo sapiens GN=HARS;>sp|P12081-4|SYHC_HUMAN Isoform 4 of Histidine--tRNA ligase, c	12	3	3	3	3	0	3	0	3	0	5.6	5.6	5.6	50.156	449	449;469;489;509;288;395;435;440;60;181;481;506	0	17.362	5.6	0	31122000	31122000	0	3				473	28;1829;4306	True;True;True	29;1887;4519	38;2624;6575	49;3343;8629	49;3343;8629
P12236;I7HJJ0;P12235;V9GYG0;Q9H0C2	P12236;I7HJJ0;P12235	6;3;3;1;1	2;1;1;0;0	2;1;1;0;0	ADP/ATP translocase 3;ADP/ATP translocase 3, N-terminally processed;ADP/ATP translocase 1	SLC25A6;SLC25A4	>sp|P12236|ADT3_HUMAN ADP/ATP translocase 3 OS=Homo sapiens GN=SLC25A6 PE=1 SV=4;>tr|I7HJJ0|I7HJJ0_HUMAN ADP/ATP translocase 3 (Fragment) OS=Homo sapiens GN=SLC25A6 PE=1 SV=1;>sp|P12235|ADT1_HUMAN ADP/ATP translocase 1 OS=Homo sapiens GN=SLC25A4 PE=1 SV=4	5	6	2	2	6	1	2	0	2	0	20.1	9.1	9.1	32.866	298	298;158;298;208;315	0	17.516	20.1	2.7	8666300	8666300	0	2				474	619;1131;1357;1376;1500;3587	True;False;True;False;False;False	641;1173;1407;1426;1552;3762	875;1611;1932;1956;2136;2137;5439	1130;2061;2477;2505;2763;2764;7164	1130;2061;2477;2505;2763;7164
P13010	P13010	9	9	9	X-ray repair cross-complementing protein 5	XRCC5	>sp|P13010|XRCC5_HUMAN X-ray repair cross-complementing protein 5 OS=Homo sapiens GN=XRCC5 PE=1 SV=3	1	9	9	9	9	3	9	3	9	3	16	16	16	82.704	732	732	0	80.861	16	3.7	94279000	86213000	8066200	16				481	941;942;1192;2062;2091;3623;3887;4294;4337	True;True;True;True;True;True;True;True;True	976;977;1235;2133;2165;3802;4085;4507;4550	1331;1332;1333;1334;1696;2972;3025;3026;5506;5507;5920;6558;6631	1701;1702;1703;1704;2162;3787;3851;3852;3853;7266;7267;7268;7780;8611;8714;8715	1702;1704;2162;3787;3851;7266;7780;8611;8714		162		461
P13797;F8W8D8;P13797-3;P13797-2;U3KQI3;H7C4N2;F2Z2Z9;Q5TBN3;P13796;Q14651	P13797;F8W8D8;P13797-3;P13797-2	14;12;12;12;5;3;2;2;2;1	14;12;12;12;5;3;2;2;2;1	14;12;12;12;5;3;2;2;2;1	Plastin-3	PLS3	>sp|P13797|PLST_HUMAN Plastin-3 OS=Homo sapiens GN=PLS3 PE=1 SV=4;>tr|F8W8D8|F8W8D8_HUMAN Plastin-3 OS=Homo sapiens GN=PLS3 PE=1 SV=1;>sp|P13797-3|PLST_HUMAN Isoform 3 of Plastin-3 OS=Homo sapiens GN=PLS3;>sp|P13797-2|PLST_HUMAN Isoform 2 of Plastin-3 OS=H	10	14	14	14	14	2	14	2	14	2	29	29	29	70.81	630	630;594;585;617;164;190;42;246;627;629	0	100.79	29	3.8	111610000	109990000	1616400	21				485	130;255;460;606;633;976;1950;2619;2668;2778;3033;3324;4369;4387	True;True;True;True;True;True;True;True;True;True;True;True;True;True	134;262;473;628;655;1013;2019;2722;2780;2781;2912;3184;3491;4583;4602	176;360;644;853;891;892;1382;2804;3797;3868;3869;4091;4500;4501;4937;4938;6681;6708	216;451;820;1096;1147;1148;1765;3564;4814;4815;4894;4895;5300;5822;5823;5824;5825;6387;6388;8777;8818	216;451;820;1096;1147;1765;3564;4814;4894;5300;5823;6387;8777;8818		169;170;171;172		1;4;169;340
P14625;Q96GW1;F8W026;F8VPC7;H0YIV0;Q58FF3	P14625;Q96GW1	18;10;3;2;2;1	16;8;1;2;2;1	16;8;1;2;2;1	Endoplasmin	HSP90B1	>sp|P14625|ENPL_HUMAN Endoplasmin OS=Homo sapiens GN=HSP90B1 PE=1 SV=1;>tr|Q96GW1|Q96GW1_HUMAN Endoplasmin OS=Homo sapiens GN=HSP90B1 PE=1 SV=1	6	18	16	16	18	2	16	1	16	1	24.3	22.5	22.5	92.468	803	803;315;49;53;147;399	0	126.61	24.3	3.2	109450000	108010000	1443200	19				488	676;880;940;944;960;994;1068;1069;1183;1497;1620;2329;2501;2853;3331;3347;3603;3643	True;True;True;True;True;True;False;False;True;True;True;True;True;True;True;True;True;True	699;913;975;979;997;1031;1107;1108;1226;1549;1672;2414;2596;2991;3499;3515;3778;3823	952;1244;1330;1336;1362;1406;1528;1529;1530;1682;2132;2304;2305;3372;3633;4224;4949;4969;5478;5534	1220;1594;1700;1706;1740;1801;1960;1961;1962;2144;2759;2961;2962;4277;4621;5457;6401;6424;6425;7230;7231;7300	1220;1594;1700;1706;1740;1801;1960;1962;2144;2759;2961;4277;4621;5457;6401;6425;7230;7300
P14868;P14868-2;C9J7S3;C9JLC1;C9JQM9;H7C278;H7BZ35	P14868;P14868-2;C9J7S3;C9JLC1	8;7;5;5;3;3;1	8;7;5;5;3;3;1	8;7;5;5;3;3;1	Aspartate--tRNA ligase, cytoplasmic	DARS	>sp|P14868|SYDC_HUMAN Aspartate--tRNA ligase, cytoplasmic OS=Homo sapiens GN=DARS PE=1 SV=2;>sp|P14868-2|SYDC_HUMAN Isoform 2 of Aspartate--tRNA ligase, cytoplasmic OS=Homo sapiens GN=DARS;>tr|C9J7S3|C9J7S3_HUMAN Aspartate--tRNA ligase, cytoplasmic (Fragme	7	8	8	8	8	1	8	1	8	1	21.2	21.2	21.2	57.136	501	501;401;176;182;135;179;188	0	96.292	21.2	3.6	44571000	43106000	1465000	11				491	428;885;1023;1164;1857;2047;2453;2873	True;True;True;True;True;True;True;True	441;918;1061;1206;1916;2117;2546;3016	600;1250;1251;1461;1655;2660;2948;3564;4266	767;1600;1601;1602;1882;2113;3382;3761;4540;5523;5524	767;1600;1882;2113;3382;3761;4540;5523
P15531;P15531-2	P15531;P15531-2	5;5	1;1	1;1	Nucleoside diphosphate kinase A	NME1	>sp|P15531|NDKA_HUMAN Nucleoside diphosphate kinase A OS=Homo sapiens GN=NME1 PE=1 SV=1;>sp|P15531-2|NDKA_HUMAN Isoform 2 of Nucleoside diphosphate kinase A OS=Homo sapiens GN=NME1	2	5	1	1	5	0	1	0	1	0	40.1	9.2	9.2	17.149	152	152;177	0.0014903	10.228	40.1	0	7591000	7591000	0	1				495	1309;1517;2821;3651;4141	False;False;True;False;False	1359;1569;2959;3831;4351;4352	1865;1866;2160;4164;5545;6347;6348	2376;2377;2378;2379;2380;2790;5390;7315;8344;8345;8346;8347	2376;2790;5390;7315;8346		180		90
P15924;P15924-3;P15924-2	P15924;P15924-3;P15924-2	31;24;20	31;24;20	31;24;20	Desmoplakin	DSP	>sp|P15924|DESP_HUMAN Desmoplakin OS=Homo sapiens GN=DSP PE=1 SV=3;>sp|P15924-3|DESP_HUMAN Isoform DSPIa of Desmoplakin OS=Homo sapiens GN=DSP;>sp|P15924-2|DESP_HUMAN Isoform DPII of Desmoplakin OS=Homo sapiens GN=DSP	3	31	31	31	30	11	30	11	30	11	11.4	11.4	11.4	331.77	2871	2871;2428;2272	0	265.35	11.1	3.9	186320000	167100000	19225000	46				496	217;270;320;413;510;751;1186;1260;1299;1307;1429;1447;1630;1684;1821;2012;2176;2473;2546;2818;2849;2900;3115;3129;3178;3200;3527;3735;4180;4228;4346	True;True;True;True;True;True;True;True;True;True;True;True;True;True;True;True;True;True;True;True;True;True;True;True;True;True;True;True;True;True;True	224;277;331;425;529;777;1229;1306;1349;1357;1480;1499;1682;1738;1879;2082;2250;2568;2643;2956;2987;3043;3271;3285;3335;3357;3702;3919;4392;4441;4559	304;377;444;445;576;577;715;1059;1685;1686;1787;1848;1863;2032;2061;2062;2323;2410;2411;2613;2614;2897;2898;3140;3593;3694;4161;4218;4219;4304;4305;4625;4646;4717;4748;5355;5666;6404;6405;6473;6474;6650	381;382;475;567;568;741;742;918;1347;1348;2147;2148;2284;2349;2374;2599;2650;2651;2987;3080;3081;3330;3331;3692;3693;3694;3987;4573;4574;4693;5387;5450;5451;5567;5568;5995;6023;6115;6152;7064;7467;8416;8417;8509;8510;8742	381;475;568;742;918;1347;2148;2284;2349;2374;2599;2650;2987;3081;3331;3692;3987;4573;4693;5387;5451;5567;5995;6023;6115;6152;7064;7467;8416;8509;8742		181		783
P16152;E9PQ63;A8MTM1;P16152-2;O75828	P16152;E9PQ63;A8MTM1;P16152-2	6;3;3;3;1	6;3;3;3;1	6;3;3;3;1	Carbonyl reductase [NADPH] 1	CBR1	>sp|P16152|CBR1_HUMAN Carbonyl reductase [NADPH] 1 OS=Homo sapiens GN=CBR1 PE=1 SV=3;>tr|E9PQ63|E9PQ63_HUMAN Carbonyl reductase [NADPH] 1 OS=Homo sapiens GN=CBR1 PE=1 SV=1;>tr|A8MTM1|A8MTM1_HUMAN Carbonyl reductase [NADPH] 1 OS=Homo sapiens GN=CBR1 PE=1 SV	5	6	6	6	6	0	6	0	6	0	35	35	35	30.375	277	277;178;222;173;277	0	57.78	35	0	27910000	27910000	0	11				497	822;999;1234;1545;3433;3778	True;True;True;True;True;True	849;1036;1279;1597;3605;3968	1151;1416;1753;2198;5105;5736	1469;1470;1811;1812;1813;2241;2842;2843;6586;6587;7550	1469;1811;2241;2843;6586;7550
P17858;P17858-2	P17858;P17858-2	2;2	2;2	2;2	ATP-dependent 6-phosphofructokinase, liver type	PFKL	>sp|P17858|PFKAL_HUMAN ATP-dependent 6-phosphofructokinase, liver type OS=Homo sapiens GN=PFKL PE=1 SV=6;>sp|P17858-2|PFKAL_HUMAN Isoform 2 of ATP-dependent 6-phosphofructokinase, liver type OS=Homo sapiens GN=PFKL	2	2	2	2	2	0	2	0	2	0	3.3	3.3	3.3	85.018	780	780;827	0	12.329	3.3	0	6968300	6968300	0	3				501	435;3988	True;True	448;4191	609;6121	776;777;8051	777;8051
P17987;E7EQR6;E7ERF2;F5H282;F5H726;F5GZI8;F5H676;F5H136;F5GZ03;F5GYL4	P17987;E7EQR6;E7ERF2;F5H282	19;12;12;11;5;5;5;5;5;3	19;12;12;11;5;5;5;5;5;3	19;12;12;11;5;5;5;5;5;3	T-complex protein 1 subunit alpha	TCP1	>sp|P17987|TCPA_HUMAN T-complex protein 1 subunit alpha OS=Homo sapiens GN=TCP1 PE=1 SV=1;>tr|E7EQR6|E7EQR6_HUMAN T-complex protein 1 subunit alpha OS=Homo sapiens GN=TCP1 PE=1 SV=1;>tr|E7ERF2|E7ERF2_HUMAN T-complex protein 1 subunit alpha OS=Homo sapiens	10	19	19	19	18	6	18	6	18	6	38.1	38.1	38.1	60.343	556	556;401;433;332;91;100;111;136;221;65	0	165.29	36.3	12.6	346180000	330530000	15647000	38				502	145;595;1134;1210;1370;1668;1767;2310;2377;2636;2739;2992;3124;3384;3396;3457;3481;4083;4373	True;True;True;True;True;True;True;True;True;True;True;True;True;True;True;True;True;True;True	150;617;1176;1255;1420;1722;1825;2394;2463;2741;2742;2871;3139;3280;3555;3567;3629;3654;4291;4588	200;201;836;837;838;1615;1616;1724;1949;2389;2542;3342;3448;3449;3450;3818;3819;3820;3990;4433;4434;4635;5034;5035;5050;5051;5138;5180;6262;6690	251;252;1067;1068;1069;1070;2069;2070;2208;2496;2497;2498;3059;3245;4239;4395;4396;4397;4840;4841;4842;4843;5040;5735;5736;6005;6503;6504;6505;6506;6523;6524;6525;6629;6681;8234;8790;8791	252;1068;2070;2208;2497;3059;3245;4239;4396;4841;5040;5735;6005;6503;6525;6629;6681;8234;8791		182;183		1;23
P18206-2;P18206;Q5JQ13;P18206-3	P18206-2;P18206;Q5JQ13	6;6;3;1	6;6;3;1	6;6;3;1	Vinculin	VCL	>sp|P18206-2|VINC_HUMAN Isoform 1 of Vinculin OS=Homo sapiens GN=VCL;>sp|P18206|VINC_HUMAN Vinculin OS=Homo sapiens GN=VCL PE=1 SV=4;>tr|Q5JQ13|Q5JQ13_HUMAN Vinculin (Fragment) OS=Homo sapiens GN=VCL PE=1 SV=1	4	6	6	6	6	0	6	0	6	0	8.2	8.2	8.2	116.72	1066	1066;1134;806;222	0	41.707	8.2	0	13335000	13335000	0	8				504	356;436;763;2356;2685;3112	True;True;True;True;True;True	368;449;789;2442;2803;3268	493;610;1072;3418;3902;4622	644;778;1366;1367;4353;4933;5991;5992	644;778;1366;4353;4933;5992
P18669;P15259;Q8N0Y7	P18669	8;3;2	8;3;2	8;3;2	Phosphoglycerate mutase 1	PGAM1	>sp|P18669|PGAM1_HUMAN Phosphoglycerate mutase 1 OS=Homo sapiens GN=PGAM1 PE=1 SV=2	3	8	8	8	7	3	7	3	7	3	37.8	37.8	37.8	28.804	254	254;253;254	0	55.725	33.5	14.6	99227000	87905000	11322000	15				505	279;301;1329;1655;2055;3551;4290;4291	True;True;True;True;True;True;True;True	287;311;312;1379;1708;2126;3726;4503;4504	389;420;421;422;423;1892;1893;2360;2959;5383;6553;6554;6555	487;539;540;541;542;2415;2416;3029;3773;7098;7099;8604;8605;8606;8607	487;541;2416;3029;3773;7099;8605;8606		184		243
P20042	P20042	2	2	2	Eukaryotic translation initiation factor 2 subunit 2	EIF2S2	>sp|P20042|IF2B_HUMAN Eukaryotic translation initiation factor 2 subunit 2 OS=Homo sapiens GN=EIF2S2 PE=1 SV=2	1	2	2	2	2	0	2	0	2	0	6.6	6.6	6.6	38.388	333	333	0	12.676	6.6	0	3046700	3046700	0	2				507	868;1823	True;True	901;1881	1227;2616	1573;3333	1573;3333
P20073-2;P20073	P20073-2;P20073	5;5	5;5	5;5	Annexin A7	ANXA7	>sp|P20073-2|ANXA7_HUMAN Isoform 2 of Annexin A7 OS=Homo sapiens GN=ANXA7;>sp|P20073|ANXA7_HUMAN Annexin A7 OS=Homo sapiens GN=ANXA7 PE=1 SV=3	2	5	5	5	5	0	5	0	5	0	12.7	12.7	12.7	50.315	466	466;488	0	35.149	12.7	0	18016000	18016000	0	5				509	307;1431;2956;3272;3740	True;True;True;True;True	318;1482;3103;3434;3924	430;2034;4388;4865;5671	551;2601;5671;6290;7472	551;2601;5671;6290;7472
P20700;E9PBF6	P20700;E9PBF6	4;3	4;3	4;3	Lamin-B1	LMNB1	>sp|P20700|LMNB1_HUMAN Lamin-B1 OS=Homo sapiens GN=LMNB1 PE=1 SV=2;>tr|E9PBF6|E9PBF6_HUMAN Lamin-B1 OS=Homo sapiens GN=LMNB1 PE=1 SV=1	2	4	4	4	4	0	4	0	4	0	8.2	8.2	8.2	66.408	586	586;387	0	46.415	8.2	0	14332000	14332000	0	4				510	297;1817;2511;2921	True;True;True;True	307;1875;2606;3065	415;2608;3645;4335	532;3325;4635;5602	532;3325;4635;5602
P21266	P21266	4	4	4	Glutathione S-transferase Mu 3	GSTM3	>sp|P21266|GSTM3_HUMAN Glutathione S-transferase Mu 3 OS=Homo sapiens GN=GSTM3 PE=1 SV=3	1	4	4	4	4	0	4	0	4	0	18.7	18.7	18.7	26.559	225	225	0	25.392	18.7	0	9619700	9619700	0	6				512	513;1741;2089;2190	True;True;True;True	532;1798;2162;2163;2267	718;2512;3021;3022;3166;3167	924;3204;3844;3845;4021;4022	924;3204;3844;4022		185		90
P21283	P21283	2	2	2	V-type proton ATPase subunit C 1	ATP6V1C1	>sp|P21283|VATC1_HUMAN V-type proton ATPase subunit C 1 OS=Homo sapiens GN=ATP6V1C1 PE=1 SV=4	1	2	2	2	2	0	2	0	2	0	5.5	5.5	5.5	43.941	382	382	0	12.792	5.5	0	2392000	2392000	0	2				513	2879;3631	True;True	3022;3810	4274;5519	5534;7281	5534;7281
P21796;C9JI87	P21796;C9JI87	2;1	2;1	2;1	Voltage-dependent anion-selective channel protein 1	VDAC1	>sp|P21796|VDAC1_HUMAN Voltage-dependent anion-selective channel protein 1 OS=Homo sapiens GN=VDAC1 PE=1 SV=2;>tr|C9JI87|C9JI87_HUMAN Voltage-dependent anion-selective channel protein 1 (Fragment) OS=Homo sapiens GN=VDAC1 PE=1 SV=1	2	2	2	2	2	0	2	0	2	0	8.8	8.8	8.8	30.772	283	283;184	0	12.348	8.8	0	14767000	14767000	0	3				515	2527;4376	True;True	2622;4591	3667;6694	4660;4661;8795	4661;8795
P23284	P23284	7	7	7	Peptidyl-prolyl cis-trans isomerase B	PPIB	>sp|P23284|PPIB_HUMAN Peptidyl-prolyl cis-trans isomerase B OS=Homo sapiens GN=PPIB PE=1 SV=2	1	7	7	7	7	0	7	0	7	0	36.6	36.6	36.6	23.742	216	216	0	55.283	36.6	0	156100000	156100000	0	10				524	622;685;813;1819;1836;3855;4095	True;True;True;True;True;True;True	644;708;840;1877;1894;4052;4303	878;962;963;1139;2610;2611;2633;5871;6282	1133;1232;1233;1234;1454;3327;3328;3352;7723;8262	1133;1233;1454;3328;3352;7723;8262
P23381;P23381-2;G3V3H8;G3V3Y5;G3V2F2;G3V3R3;G3V4S4;G3V313;G3V339;G3V2C0;G3V4C7;G3V4N8;G3V5W1;G3V3S7;G3V3X0;G3V3P2;G3V227;H0YJP3;G3V277	P23381;P23381-2;G3V3H8;G3V3Y5	4;3;2;2;1;1;1;1;1;1;1;1;1;1;1;1;1;1;1	4;3;2;2;1;1;1;1;1;1;1;1;1;1;1;1;1;1;1	4;3;2;2;1;1;1;1;1;1;1;1;1;1;1;1;1;1;1	Tryptophan--tRNA ligase, cytoplasmic;T1-TrpRS;T2-TrpRS	WARS	>sp|P23381|SYWC_HUMAN Tryptophan--tRNA ligase, cytoplasmic OS=Homo sapiens GN=WARS PE=1 SV=2;>sp|P23381-2|SYWC_HUMAN Isoform 2 of Tryptophan--tRNA ligase, cytoplasmic OS=Homo sapiens GN=WARS;>tr|G3V3H8|G3V3H8_HUMAN Tryptophan--tRNA ligase, cytoplasmic (Fra	19	4	4	4	3	1	3	1	3	1	11.5	11.5	11.5	53.165	471	471;430;224;227;55;58;63;68;70;86;97;104;107;114;124;150;152;185;212	0	30.766	9.1	2.3	7190100	6428500	761560	4				525	180;658;731;1474	True;True;True;True	186;681;755;1526	248;928;1029;2099	312;1193;1311;2721	312;1193;1311;2721
P24752;H0YEL7;E9PRQ6;P24752-2	P24752	7;3;2;2	7;3;2;2	7;3;2;2	Acetyl-CoA acetyltransferase, mitochondrial	ACAT1	>sp|P24752|THIL_HUMAN Acetyl-CoA acetyltransferase, mitochondrial OS=Homo sapiens GN=ACAT1 PE=1 SV=1	4	7	7	7	7	0	7	0	7	0	19	19	19	45.199	427	427;136;141;162	0	76.661	19	0	84669000	84669000	0	10				529	640;906;1228;1284;1863;2223;2790	True;True;True;True;True;True;True	662;941;1273;1334;1922;1923;2304;2924	900;1278;1746;1825;2667;2668;2669;3221;4108	1157;1639;1640;2232;2324;3391;3392;3393;4084;5320	1157;1639;2232;2324;3392;4084;5320		190		193
P25205;P25205-2;J3KQ69;Q7Z6P5	P25205;P25205-2;J3KQ69	10;9;7;2	10;9;7;2	10;9;7;2	DNA replication licensing factor MCM3	MCM3	>sp|P25205|MCM3_HUMAN DNA replication licensing factor MCM3 OS=Homo sapiens GN=MCM3 PE=1 SV=3;>sp|P25205-2|MCM3_HUMAN Isoform 2 of DNA replication licensing factor MCM3 OS=Homo sapiens GN=MCM3;>tr|J3KQ69|J3KQ69_HUMAN DNA replication licensing factor MCM3 O	4	10	10	10	10	3	10	3	10	3	14.9	14.9	14.9	90.98	808	808;853;818;328	0	88.82	14.9	3.8	33383000	31045000	2337800	14				530	190;535;579;858;1619;1639;2337;3359;3442;3792	True;True;True;True;True;True;True;True;True;True	196;555;600;889;1671;1691;2422;3528;3614;3982	262;263;748;808;1208;2302;2303;2336;2337;3381;4988;5118;5756	329;330;961;962;1032;1544;2959;2960;3000;3001;4288;6445;6602;7571	330;961;1032;1544;2959;3000;4288;6445;6602;7571
P25685-2;P25685;M0R1D6;M0QZD0;M0QYT3;M0QXK0;M0R080;Q9UDY4	P25685-2;P25685;M0R1D6;M0QZD0;M0QYT3;M0QXK0;M0R080;Q9UDY4	2;2;1;1;1;1;1;1	2;2;1;1;1;1;1;1	2;2;1;1;1;1;1;1	DnaJ homolog subfamily B member 1;DnaJ homolog subfamily B member 4	DNAJB1;DNAJB4	>sp|P25685-2|DNJB1_HUMAN Isoform 2 of DnaJ homolog subfamily B member 1 OS=Homo sapiens GN=DNAJB1;>sp|P25685|DNJB1_HUMAN DnaJ homolog subfamily B member 1 OS=Homo sapiens GN=DNAJB1 PE=1 SV=4;>tr|M0R1D6|M0R1D6_HUMAN DnaJ homolog subfamily B member 1 (Fragme	8	2	2	2	2	0	2	0	2	0	8.8	8.8	8.8	27.016	240	240;340;91;107;116;162;183;337	0	11.763	8.8	0	1536200	1536200	0	2				532	3870;4201	True;True	4067;4413	5891;6434	7748;8451	7748;8451
P25705;P25705-2;P25705-3;K7EK77;K7ERX7;K7EQH4;K7EJP1;K7ENJ4;K7ESA0	P25705;P25705-2;P25705-3;K7EK77;K7ERX7	13;12;12;8;7;5;5;5;2	13;12;12;8;7;5;5;5;2	13;12;12;8;7;5;5;5;2	ATP synthase subunit alpha, mitochondrial	ATP5A1	>sp|P25705|ATPA_HUMAN ATP synthase subunit alpha, mitochondrial OS=Homo sapiens GN=ATP5A1 PE=1 SV=1;>sp|P25705-2|ATPA_HUMAN Isoform 2 of ATP synthase subunit alpha, mitochondrial OS=Homo sapiens GN=ATP5A1;>sp|P25705-3|ATPA_HUMAN Isoform 3 of ATP synthase s	9	13	13	13	13	3	13	3	13	3	27.8	27.8	27.8	59.75	553	553;503;531;207;205;111;145;199;77	0	111.52	27.8	6	325870000	321090000	4777600	22				533	448;908;1067;1522;1909;2243;2523;2944;3521;3661;3684;3823;4128	True;True;True;True;True;True;True;True;True;True;True;True;True	461;943;1106;1574;1972;2324;2618;3090;3696;3842;3866;3867;4015;4338	628;629;1282;1283;1527;2166;2739;2740;3244;3662;4369;5349;5562;5590;5591;5592;5801;6330;6331	801;802;1645;1646;1959;2797;3479;3480;4111;4655;5645;7057;7058;7336;7373;7374;7375;7376;7623;7624;8324;8325	801;1646;1959;2797;3479;4111;4655;5645;7057;7336;7374;7623;8324		191;192		51;105
P26640;A2ABF4;P26640-2	P26640	3;1;1	3;1;1	3;1;1	Valine--tRNA ligase	VARS	>sp|P26640|SYVC_HUMAN Valine--tRNA ligase OS=Homo sapiens GN=VARS PE=1 SV=4	3	3	3	3	3	1	3	1	3	1	2.8	2.8	2.8	140.47	1264	1264;174;297	0	30.322	2.8	0.9	13154000	12875000	279010	6				538	882;1977;3467	True;True;True	915;2046;3639	1246;2847;2848;5156	1596;3628;3629;3630;3631;6648	1596;3628;6648
P27348;E9PG15	P27348	9;3	5;1	5;1	14-3-3 protein theta	YWHAQ	>sp|P27348|1433T_HUMAN 14-3-3 protein theta OS=Homo sapiens GN=YWHAQ PE=1 SV=1	2	9	5	5	9	2	5	1	5	1	35.5	21.6	21.6	27.764	245	245;149	0	68.617	35.5	9.8	20899000	18579000	2319500	10				540	476;798;1112;2120;2150;2855;3141;3142;3570	True;False;False;True;False;False;True;True;True	491;825;1153;1154;2194;2224;2993;3297;3298;3745	666;667;1119;1120;1587;1588;3065;3101;4226;4667;4668;5417	850;851;852;1428;1429;2030;2031;2032;3897;3898;3938;5459;6049;6050;6051;7141;7142	850;1428;2032;3897;3938;5459;6049;6050;7141		195		160
P27797;K7EJB9	P27797;K7EJB9	2;1	2;1	2;1	Calreticulin	CALR	>sp|P27797|CALR_HUMAN Calreticulin OS=Homo sapiens GN=CALR PE=1 SV=1;>tr|K7EJB9|K7EJB9_HUMAN Calreticulin (Fragment) OS=Homo sapiens GN=CALR PE=1 SV=1	2	2	2	2	2	0	2	0	2	0	5	5	5	48.141	417	417;247	0	13.888	5	0	2703600	2703600	0	2				542	1129;2344	True;True	1171;2430	1609;3397	2059;4325	2059;4325
P27824;P27824-2;P27824-3;D6RAQ8;D6RAU8;D6RB85;D6RDP7;H0Y9Q7;D6RGY2;D6RHJ3;D6RD16;D6RFL1;H0Y9H1	P27824;P27824-2;P27824-3	7;7;5;2;2;2;2;2;2;1;1;1;1	7;7;5;2;2;2;2;2;2;1;1;1;1	7;7;5;2;2;2;2;2;2;1;1;1;1	Calnexin	CANX	>sp|P27824|CALX_HUMAN Calnexin OS=Homo sapiens GN=CANX PE=1 SV=2;>sp|P27824-2|CALX_HUMAN Isoform 2 of Calnexin OS=Homo sapiens GN=CANX;>sp|P27824-3|CALX_HUMAN Isoform 3 of Calnexin OS=Homo sapiens GN=CANX	13	7	7	7	7	0	7	0	7	0	16.2	16.2	16.2	67.567	592	592;627;484;107;134;144;168;170;308;79;96;131;190	0	50.895	16.2	0	45288000	45288000	0	10				543	224;336;504;1956;2026;3144;3671	True;True;True;True;True;True;True	231;347;522;2025;2096;3300;3852	315;316;464;707;2816;2917;4670;5575	395;396;397;592;593;909;3583;3717;6055;7354	395;593;909;3583;3717;6055;7354
P28288-3;P28288-2;P28288	P28288-3;P28288-2;P28288	2;2;2	2;2;2	2;2;2	ATP-binding cassette sub-family D member 3	ABCD3	>sp|P28288-3|ABCD3_HUMAN Isoform 3 of ATP-binding cassette sub-family D member 3 OS=Homo sapiens GN=ABCD3;>sp|P28288-2|ABCD3_HUMAN Isoform 2 of ATP-binding cassette sub-family D member 3 OS=Homo sapiens GN=ABCD3;>sp|P28288|ABCD3_HUMAN ATP-binding cassette	3	2	2	2	2	0	2	0	2	0	10.6	10.6	10.6	27.121	236	236;549;659	0	12.766	10.6	0	5344500	5344500	0	2				544	1754;3318	True;True	1811;3485	2527;4929	3221;6376	3221;6376
P28838-2;P28838;H0Y983;H0Y9Q1	P28838-2;P28838	5;5;1;1	5;5;1;1	5;5;1;1	Cytosol aminopeptidase	LAP3	>sp|P28838-2|AMPL_HUMAN Isoform 2 of Cytosol aminopeptidase OS=Homo sapiens GN=LAP3;>sp|P28838|AMPL_HUMAN Cytosol aminopeptidase OS=Homo sapiens GN=LAP3 PE=1 SV=3	4	5	5	5	5	0	5	0	5	0	12.1	12.1	12.1	52.771	488	488;519;119;209	0	38.202	12.1	0	16815000	16815000	0	5				546	315;1182;1484;3168;3211	True;True;True;True;True	326;1225;1536;3325;3368	439;1681;2117;4706;4768	562;2143;2744;6100;6176	562;2143;2744;6100;6176
P29401;P29401-2;E9PFF2	P29401;P29401-2	3;3;1	3;3;1	3;3;1	Transketolase	TKT	>sp|P29401|TKT_HUMAN Transketolase OS=Homo sapiens GN=TKT PE=1 SV=3;>sp|P29401-2|TKT_HUMAN Isoform 2 of Transketolase OS=Homo sapiens GN=TKT	3	3	3	3	3	1	3	1	3	1	9.5	9.5	9.5	67.877	623	623;631;334	0	29.021	9.5	2.9	19329000	18642000	687050	11				547	1898;3544;3828	True;True;True	1960;3719;4022	2723;2724;5375;5376;5815	3460;3461;3462;7088;7089;7090;7091;7643;7644;7645;7646	3461;7088;7645
P30041	P30041	5	5	5	Peroxiredoxin-6	PRDX6	>sp|P30041|PRDX6_HUMAN Peroxiredoxin-6 OS=Homo sapiens GN=PRDX6 PE=1 SV=3	1	5	5	5	5	1	5	1	5	1	24.6	24.6	24.6	25.035	224	224	0	31.343	24.6	4	18859000	18859000	0	6				548	631;664;2449;2792;4247	True;True;True;True;True	653;687;2542;2926;4460	889;937;3558;3559;4110;6499	1145;1204;4533;4534;5322;8536	1145;1204;4534;5322;8536
P30153;B3KQV6;E9PH38;C9J9C1;P30154-5;P30154-4;P30154;P30154-2;E9PPI5;E9PHZ6;H0YDG7;P30154-3	P30153;B3KQV6	8;7;3;3;2;2;2;2;1;1;1;1	8;7;3;3;2;2;2;2;1;1;1;1	8;7;3;3;2;2;2;2;1;1;1;1	Serine/threonine-protein phosphatase 2A 65 kDa regulatory subunit A alpha isoform	PPP2R1A	>sp|P30153|2AAA_HUMAN Serine/threonine-protein phosphatase 2A 65 kDa regulatory subunit A alpha isoform OS=Homo sapiens GN=PPP2R1A PE=1 SV=4;>tr|B3KQV6|B3KQV6_HUMAN Serine/threonine-protein phosphatase 2A 65 kDa regulatory subunit A alpha isoform OS=Homo s	12	8	8	8	7	3	7	3	7	3	18.7	18.7	18.7	65.308	589	589;410;132;395;474;556;601;667;83;135;224;603	0	55.917	17.5	4.8	79763000	70219000	9543400	13				552	1104;1852;2542;2781;3090;3276;3615;4076	True;True;True;True;True;True;True;True	1144;1911;2639;2915;3241;3438;3791;3792;4284	1574;1575;2654;3688;3689;4094;4583;4584;4870;5492;5493;6251;6252	2012;2013;3376;4684;4685;5303;5931;5932;6295;7246;7247;8215;8216	2012;3376;4684;5303;5931;6295;7247;8216		199		291
P30520	P30520	3	3	3	Adenylosuccinate synthetase isozyme 2	ADSS	>sp|P30520|PURA2_HUMAN Adenylosuccinate synthetase isozyme 2 OS=Homo sapiens GN=ADSS PE=1 SV=3	1	3	3	3	3	1	3	1	3	1	9.4	9.4	9.4	50.097	456	456	0	22.7	9.4	2.4	21376000	20703000	672280	5				553	1089;1291;4019	True;True;True	1128;1341;4225	1552;1553;1836;6167	1986;1987;2336;8105;8106	1986;2336;8105
P31150	P31150	7	3	3	Rab GDP dissociation inhibitor alpha	GDI1	>sp|P31150|GDIA_HUMAN Rab GDP dissociation inhibitor alpha OS=Homo sapiens GN=GDI1 PE=1 SV=2	1	7	3	3	7	0	3	0	3	0	17.4	8.9	8.9	50.582	447	447	0	35.603	17.4	0	8755400	8755400	0	4				557	852;1553;2601;2934;3081;3604;3648	False;False;False;False;True;True;True	883;1605;2700;3079;3232;3779;3828	1199;2209;3770;4354;4355;4571;5479;5540	1533;2854;4780;5627;5628;5629;5630;5631;5914;7232;7233;7310	1533;2854;4780;5631;5914;7233;7310
P31151;Q86SG5	P31151;Q86SG5	3;2	3;2	3;2	Protein S100-A7;Protein S100-A7A	S100A7;S100A7A	>sp|P31151|S10A7_HUMAN Protein S100-A7 OS=Homo sapiens GN=S100A7 PE=1 SV=4;>sp|Q86SG5|S1A7A_HUMAN Protein S100-A7A OS=Homo sapiens GN=S100A7A PE=1 SV=3	2	3	3	3	3	1	3	1	3	1	35.6	35.6	35.6	11.471	101	101;101	0	21.689	35.6	11.9	9599000	9248100	350920	7				558	1121;1591;3127	True;True;True	1163;1643;3283	1598;1599;2263;4638	2044;2045;2046;2047;2048;2910;6009	2048;2910;6009
P31153-2;P31153;Q00266	P31153-2;P31153	4;4;1	4;4;1	4;4;1	S-adenosylmethionine synthase isoform type-2	MAT2A	>sp|P31153-2|METK2_HUMAN Isoform 2 of S-adenosylmethionine synthase isoform type-2 OS=Homo sapiens GN=MAT2A;>sp|P31153|METK2_HUMAN S-adenosylmethionine synthase isoform type-2 OS=Homo sapiens GN=MAT2A PE=1 SV=1	3	4	4	4	4	1	4	1	4	1	16.7	16.7	16.7	32.964	299	299;395;395	0	30.184	16.7	5	19209000	17215000	1993900	9				559	1347;1674;2794;4355	True;True;True;True	1397;1728;2928;4568	1919;1920;2396;4112;6663	2459;2460;2461;2462;2463;2464;3066;5324;8756	2464;3066;5324;8756
P31327-2;P31327;P31327-3	P31327-2;P31327;P31327-3	3;3;3	3;3;3	3;3;3	Carbamoyl-phosphate synthase [ammonia], mitochondrial	CPS1	>sp|P31327-2|CPSM_HUMAN Isoform 2 of Carbamoyl-phosphate synthase [ammonia], mitochondrial OS=Homo sapiens GN=CPS1;>sp|P31327|CPSM_HUMAN Carbamoyl-phosphate synthase [ammonia], mitochondrial OS=Homo sapiens GN=CPS1 PE=1 SV=2;>sp|P31327-3|CPSM_HUMAN Isoform	3	3	3	3	3	0	3	0	3	0	3.6	3.6	3.6	116.04	1049	1049;1500;1506	0	20.909	3.6	0	9042700	9042700	0	4				560	1756;1935;3741	True;True;True	1813;2001;3925	2529;2780;5672	3226;3532;3533;7473	3226;3533;7473		200		625
P31930	P31930	2	2	2	Cytochrome b-c1 complex subunit 1, mitochondrial	UQCRC1	>sp|P31930|QCR1_HUMAN Cytochrome b-c1 complex subunit 1, mitochondrial OS=Homo sapiens GN=UQCRC1 PE=1 SV=3	1	2	2	2	2	0	2	0	2	0	6.5	6.5	6.5	52.645	480	480	0	13.149	6.5	0	7704200	7704200	0	2				562	86;2753	True;True	88;2887	116;4055	149;5255	149;5255
P31944	P31944	2	2	2	Caspase-14;Caspase-14 subunit p19;Caspase-14 subunit p10	CASP14	>sp|P31944|CASPE_HUMAN Caspase-14 OS=Homo sapiens GN=CASP14 PE=1 SV=2	1	2	2	2	2	0	2	0	2	0	8.7	8.7	8.7	27.679	242	242	0	13.901	8.7	0	8458400	8458400	0	2				564	2247;3782	True;True	2329;3972	3250;5741	4119;7555	4119;7555
P31946-2;P31946;Q4VY20;Q4VY19	P31946-2;P31946	9;9;3;3	5;5;1;1	5;5;1;1	14-3-3 protein beta/alpha;14-3-3 protein beta/alpha, N-terminally processed	YWHAB	>sp|P31946-2|1433B_HUMAN Isoform Short of 14-3-3 protein beta/alpha OS=Homo sapiens GN=YWHAB;>sp|P31946|1433B_HUMAN 14-3-3 protein beta/alpha OS=Homo sapiens GN=YWHAB PE=1 SV=3	4	9	5	5	9	1	5	0	5	0	44.7	30.7	30.7	27.85	244	244;246;74;100	0	67.983	44.7	4.1	33492000	33492000	0	6				565	477;798;1112;2150;2855;3145;3571;4361;4365	True;False;False;False;False;True;True;True;True	492;825;1153;1154;2224;2993;3301;3746;4574;4579	668;1119;1120;1587;1588;3101;4226;4671;5418;6670;6676	853;1428;1429;2030;2031;2032;3938;5459;6056;7143;8764;8765;8771	853;1428;2032;3938;5459;6056;7143;8765;8771		195		160
P33176;J3KNA1;Q12840;O60282;O60282-2;C9JWB9	P33176	11;5;5;4;2;1	11;5;5;4;2;1	11;5;5;4;2;1	Kinesin-1 heavy chain	KIF5B	>sp|P33176|KINH_HUMAN Kinesin-1 heavy chain OS=Homo sapiens GN=KIF5B PE=1 SV=1	6	11	11	11	10	2	10	2	10	2	12.1	12.1	12.1	109.68	963	963;943;1032;957;725;76	0	82.298	10.9	2.5	28408000	26493000	1915200	15				567	1233;1732;1921;2488;2599;3075;3076;3210;3659;3780;3810	True;True;True;True;True;True;True;True;True;True;True	1278;1788;1789;1987;2583;2698;3226;3227;3367;3840;3970;4000	1752;2494;2495;2765;3618;3768;4563;4564;4767;5559;5560;5739;5781	2240;3184;3185;3510;4603;4777;5902;5903;6174;6175;7332;7333;7334;7553;7599	2240;3185;3510;4603;4777;5902;5903;6174;7333;7553;7599		203		197
P33993-3;P33993	P33993-3;P33993	4;4	4;4	4;4	DNA replication licensing factor MCM7	MCM7	>sp|P33993-3|MCM7_HUMAN Isoform 3 of DNA replication licensing factor MCM7 OS=Homo sapiens GN=MCM7;>sp|P33993|MCM7_HUMAN DNA replication licensing factor MCM7 OS=Homo sapiens GN=MCM7 PE=1 SV=4	2	4	4	4	4	0	4	0	4	0	8.1	8.1	8.1	60.643	543	543;719	0	25.04	8.1	0	13392000	13392000	0	5				569	532;3050;3107;3455	True;True;True;True	552;3201;3263;3627	745;4525;4617;5136	958;5853;5983;5984;6627	958;5853;5983;6627
P34932;A0A087WYC1;A0A087WTS8;P34932-2	P34932;A0A087WYC1;A0A087WTS8	18;13;10;3	18;13;10;3	16;11;8;3	Heat shock 70 kDa protein 4	HSPA4	>sp|P34932|HSP74_HUMAN Heat shock 70 kDa protein 4 OS=Homo sapiens GN=HSPA4 PE=1 SV=4;>tr|A0A087WYC1|A0A087WYC1_HUMAN Heat shock 70 kDa protein 4 OS=Homo sapiens GN=HSPA4 PE=1 SV=1;>tr|A0A087WTS8|A0A087WTS8_HUMAN Heat shock 70 kDa protein 4 OS=Homo sapiens	4	18	18	16	18	0	18	0	16	0	28	28	25.4	94.33	840	840;699;475;148	0	160.72	28	0	140930000	140930000	0	19				571	129;153;173;922;1300;1378;2224;2259;2625;2757;2804;2812;2829;3131;3419;3832;4079;4284	True;True;True;True;True;True;True;True;True;True;True;True;True;True;True;True;True;True	133;158;179;957;1350;1428;2305;2342;2729;2891;2938;2939;2947;2967;3287;3591;4026;4287;4497	175;209;240;1306;1849;1959;3222;3266;3804;4061;4125;4126;4134;4175;4650;5090;5820;6256;6545	215;260;301;1671;2350;2509;4085;4141;4823;5262;5339;5340;5348;5401;6027;6570;7651;8222;8594	215;260;301;1671;2350;2509;4085;4141;4823;5262;5339;5348;5401;6027;6570;7651;8222;8594		204;205		120;309
P35232;C9JW96;C9JZ20;E7ESE2;E9PCW0;D6RBK0;P35232-2	P35232;C9JW96;C9JZ20;E7ESE2;E9PCW0	7;6;4;4;4;2;2	7;6;4;4;4;2;2	7;6;4;4;4;2;2	Prohibitin	PHB	>sp|P35232|PHB_HUMAN Prohibitin OS=Homo sapiens GN=PHB PE=1 SV=1;>tr|C9JW96|C9JW96_HUMAN Prohibitin (Fragment) OS=Homo sapiens GN=PHB PE=1 SV=2;>tr|C9JZ20|C9JZ20_HUMAN Prohibitin (Fragment) OS=Homo sapiens GN=PHB PE=1 SV=1;>tr|E7ESE2|E7ESE2_HUMAN Prohibiti	7	7	7	7	7	1	7	1	7	1	32	32	32	29.804	272	272;246;201;202;216;124;155	0	74.97	32	3.7	102870000	102240000	631860	11				572	13;727;1252;1831;2049;2096;3150	True;True;True;True;True;True;True	13;750;1297;1889;2120;2170;3306	15;16;1022;1775;1776;2626;2952;3033;4681	19;20;1302;1303;2270;2271;3345;3766;3861;3862;6068	20;1303;2270;3345;3766;3862;6068
P35249;C9JTT7;C9J8M3;C9JZI1;P35249-2;C9JGY5;F8WE44;C9JXZ7;C9JW34;H7C1P0	P35249;C9JTT7;C9J8M3;C9JZI1;P35249-2;C9JGY5;F8WE44;C9JXZ7	4;3;3;3;3;2;2;2;1;1	4;3;3;3;3;2;2;2;1;1	4;3;3;3;3;2;2;2;1;1	Replication factor C subunit 4	RFC4	>sp|P35249|RFC4_HUMAN Replication factor C subunit 4 OS=Homo sapiens GN=RFC4 PE=1 SV=2;>tr|C9JTT7|C9JTT7_HUMAN Replication factor C subunit 4 (Fragment) OS=Homo sapiens GN=RFC4 PE=1 SV=1;>tr|C9J8M3|C9J8M3_HUMAN Replication factor C subunit 4 (Fragment) OS=	10	4	4	4	4	0	4	0	4	0	18.2	18.2	18.2	39.681	363	363;167;214;336;303;95;97;123;43;111	0	26.884	18.2	0	7559000	7559000	0	4				573	1599;2032;3372;4058	True;True;True;True	1651;2102;3542;4265	2274;2926;5015;6226	2925;3728;6479;8184	2925;3728;6479;8184
P35573-2;P35573-3;P35573	P35573-2;P35573-3;P35573	2;2;2	2;2;2	2;2;2	Glycogen debranching enzyme;4-alpha-glucanotransferase;Amylo-alpha-1,6-glucosidase	AGL	>sp|P35573-2|GDE_HUMAN Isoform 5 of Glycogen debranching enzyme OS=Homo sapiens GN=AGL;>sp|P35573-3|GDE_HUMAN Isoform 6 of Glycogen debranching enzyme OS=Homo sapiens GN=AGL;>sp|P35573|GDE_HUMAN Glycogen debranching enzyme OS=Homo sapiens GN=AGL PE=1 SV=3	3	2	2	2	2	0	2	0	2	0	1.6	1.6	1.6	172.62	1515	1515;1516;1532	0	12.016	1.6	0	12822000	12822000	0	2				578	2791;3306	True;True	2925;3472	4109;4912	5321;6356	5321;6356
P35579;P35579-2;Q7Z406;Q7Z406-6;Q7Z406-2;M0QY43;Q7Z406-5;Q7Z406-4;Q5BKV1;A1L2Z2	P35579;P35579-2	28;21;3;3;3;2;2;2;1;1	28;21;3;3;3;2;2;2;1;1	21;14;0;0;0;0;0;0;0;0	Myosin-9	MYH9	>sp|P35579|MYH9_HUMAN Myosin-9 OS=Homo sapiens GN=MYH9 PE=1 SV=4;>sp|P35579-2|MYH9_HUMAN Isoform 2 of Myosin-9 OS=Homo sapiens GN=MYH9	10	28	28	21	28	0	28	0	21	0	17.5	17.5	12.9	226.53	1960	1960;1382;1995;2003;2036;1003;1478;1779;218;638	0	291.51	17.5	0	117370000	117370000	0	36				579	72;252;387;525;624;698;933;1058;1745;1758;1759;1933;2075;2097;2117;2207;2348;2742;2930;3085;3533;3613;3634;3688;3809;4143;4246;4321	True;True;True;True;True;True;True;True;True;True;True;True;True;True;True;True;True;True;True;True;True;True;True;True;True;True;True;True	73;259;399;545;646;721;968;1097;1802;1815;1816;1999;2148;2171;2191;2285;2434;2874;3074;3236;3708;3789;3814;3871;3999;4354;4355;4459;4534	93;357;541;736;737;880;984;1317;1512;2516;2531;2532;2778;2997;3034;3059;3191;3401;3993;4346;4575;5361;5490;5523;5596;5780;6350;6351;6498;6607	117;118;448;702;947;948;1135;1256;1682;1941;1942;3208;3228;3229;3230;3231;3530;3817;3863;3864;3890;4050;4331;5043;5617;5922;7070;7244;7286;7382;7597;7598;8349;8350;8535;8683	117;448;702;948;1135;1256;1682;1941;3208;3229;3230;3530;3817;3863;3890;4050;4331;5043;5617;5922;7070;7244;7286;7382;7598;8350;8535;8683		213;214		365;547
P35580;P35580-5;P35580-2;P35580-3;P35580-4;E7ERA5	P35580;P35580-5;P35580-2;P35580-3;P35580-4	17;17;17;17;17;3	12;12;12;12;12;2	11;11;11;11;11;2	Myosin-10	MYH10	>sp|P35580|MYH10_HUMAN Myosin-10 OS=Homo sapiens GN=MYH10 PE=1 SV=3;>sp|P35580-5|MYH10_HUMAN Isoform 5 of Myosin-10 OS=Homo sapiens GN=MYH10;>sp|P35580-2|MYH10_HUMAN Isoform 2 of Myosin-10 OS=Homo sapiens GN=MYH10;>sp|P35580-3|MYH10_HUMAN Isoform 3 of Myos	6	17	12	11	17	1	12	1	11	1	11.3	8.2	7.7	229	1976	1976;1985;1992;1997;2007;188	0	94.278	11.3	0.5	20594000	20443000	151400	13				580	72;251;462;556;933;1054;1090;1744;1856;2075;2093;2207;2467;2576;2589;3809;3815	False;True;True;True;False;True;True;True;True;False;True;False;True;True;True;False;True	73;258;475;577;968;1093;1129;1801;1915;2148;2167;2285;2562;2674;2688;3999;4007	93;356;646;777;1317;1508;1554;2515;2659;2997;3028;3191;3586;3737;3738;3755;5780;5792	117;118;447;822;998;1682;1937;1988;3207;3381;3817;3855;4050;4566;4742;4743;4761;7597;7598;7612	117;447;822;998;1682;1937;1988;3207;3381;3817;3855;4050;4566;4742;4761;7598;7612
P35998;C9JLS9;P35998-2	P35998;C9JLS9;P35998-2	2;1;1	2;1;1	2;1;1	26S protease regulatory subunit 7	PSMC2	>sp|P35998|PRS7_HUMAN 26S protease regulatory subunit 7 OS=Homo sapiens GN=PSMC2 PE=1 SV=3;>tr|C9JLS9|C9JLS9_HUMAN 26S protease regulatory subunit 7 (Fragment) OS=Homo sapiens GN=PSMC2 PE=1 SV=1;>sp|P35998-2|PRS7_HUMAN Isoform 2 of 26S protease regulatory	3	2	2	2	2	0	2	0	2	0	5.5	5.5	5.5	48.633	433	433;130;296	0	12.454	5.5	0	5750300	5750300	0	3				582	1762;3153	True;True	1819;3309	2535;4684	3234;6071;6072	3234;6072
P36543;P36543-3;P36543-2;C9J8H1;Q96A05	P36543;P36543-3;P36543-2	3;2;2;1;1	3;2;2;1;1	3;2;2;1;1	V-type proton ATPase subunit E 1	ATP6V1E1	>sp|P36543|VATE1_HUMAN V-type proton ATPase subunit E 1 OS=Homo sapiens GN=ATP6V1E1 PE=1 SV=1;>sp|P36543-3|VATE1_HUMAN Isoform 3 of V-type proton ATPase subunit E 1 OS=Homo sapiens GN=ATP6V1E1;>sp|P36543-2|VATE1_HUMAN Isoform 2 of V-type proton ATPase subu	5	3	3	3	3	0	3	0	3	0	15.9	15.9	15.9	26.145	226	226;196;204;203;226	0	22.873	15.9	0	7583500	7583500	0	3				583	105;363;2205	True;True;True	108;375;2282	145;505;3187	184;659;4046	184;659;4046		215;216		207;208
P36871;P36871-2;P36871-3	P36871;P36871-2;P36871-3	8;6;4	8;6;4	8;6;4	Phosphoglucomutase-1	PGM1	>sp|P36871|PGM1_HUMAN Phosphoglucomutase-1 OS=Homo sapiens GN=PGM1 PE=1 SV=3;>sp|P36871-2|PGM1_HUMAN Isoform 2 of Phosphoglucomutase-1 OS=Homo sapiens GN=PGM1;>sp|P36871-3|PGM1_HUMAN Isoform 3 of Phosphoglucomutase-1 OS=Homo sapiens GN=PGM1	3	8	8	8	7	2	7	2	7	2	15.7	15.7	15.7	61.448	562	562;580;365	0	98.813	14.4	2.7	34123000	32162000	1960300	10				586	88;693;890;3703;3804;3952;4207;4310	True;True;True;True;True;True;True;True	90;716;923;3886;3994;4154;4419;4523	118;974;1256;5620;5775;6021;6022;6441;6586	151;1246;1608;7408;7592;7917;7918;8459;8649;8650	151;1246;1608;7408;7592;7917;8459;8649
P38117;P38117-2;M0QY67	P38117;P38117-2	9;9;3	9;9;3	9;9;3	Electron transfer flavoprotein subunit beta	ETFB	>sp|P38117|ETFB_HUMAN Electron transfer flavoprotein subunit beta OS=Homo sapiens GN=ETFB PE=1 SV=3;>sp|P38117-2|ETFB_HUMAN Isoform 2 of Electron transfer flavoprotein subunit beta OS=Homo sapiens GN=ETFB	3	9	9	9	9	0	9	0	9	0	37.6	37.6	37.6	27.843	255	255;346;178	0	110.47	37.6	0	58239000	58239000	0	12				588	1008;1214;1477;2300;2446;2518;3577;3687;3954	True;True;True;True;True;True;True;True;True	1045;1259;1529;2384;2539;2613;3752;3870;4156	1432;1728;2105;3329;3555;3656;5426;5595;6025	1837;2212;2213;2214;2727;4225;4529;4530;4649;7151;7381;7922	1837;2212;2727;4225;4529;4649;7151;7381;7922
P38606-2;P38606;C9JA17;C9JVW8	P38606-2;P38606;C9JA17;C9JVW8	2;2;1;1	2;2;1;1	2;2;1;1	V-type proton ATPase catalytic subunit A	ATP6V1A	>sp|P38606-2|VATA_HUMAN Isoform 2 of V-type proton ATPase catalytic subunit A OS=Homo sapiens GN=ATP6V1A;>sp|P38606|VATA_HUMAN V-type proton ATPase catalytic subunit A OS=Homo sapiens GN=ATP6V1A PE=1 SV=2;>tr|C9JA17|C9JA17_HUMAN V-type proton ATPase cataly	4	2	2	2	2	0	2	0	2	0	3.9	3.9	3.9	64.735	584	584;617;185;221	0	13.999	3.9	0	4902300	4902300	0	3				589	454;4017	True;True	467;4223	637;6165	813;8102;8103	813;8102
P38646;D6RJI2;D6RA73;H0YBG6	P38646	14;4;3;3	14;4;3;3	14;4;3;3	Stress-70 protein, mitochondrial	HSPA9	>sp|P38646|GRP75_HUMAN Stress-70 protein, mitochondrial OS=Homo sapiens GN=HSPA9 PE=1 SV=2	4	14	14	14	14	2	14	2	14	2	25.5	25.5	25.5	73.68	679	679;95;62;163	0	150.8	25.5	2.9	239870000	235570000	4296100	22				590	306;348;395;567;746;2066;2758;2985;3000;3516;3847;4053;4098;4184	True;True;True;True;True;True;True;True;True;True;True;True;True;True	317;360;407;588;771;2137;2892;3132;3147;3691;4044;4260;4306;4396	429;481;552;794;1052;2977;2978;4062;4426;4444;5341;5857;6220;6221;6285;6286;6287;6409;6410	550;629;630;631;714;1017;1339;3795;3796;5263;5264;5722;5747;7048;7704;8173;8174;8265;8266;8267;8421;8422	550;631;714;1017;1339;3795;5264;5722;5747;7048;7704;8173;8265;8421
P38919;I3L3H2;J3QQP0;E9PBH4;F8WE11	P38919	6;2;1;1;1	4;1;0;0;0	4;1;0;0;0	Eukaryotic initiation factor 4A-III;Eukaryotic initiation factor 4A-III, N-terminally processed	EIF4A3	>sp|P38919|IF4A3_HUMAN Eukaryotic initiation factor 4A-III OS=Homo sapiens GN=EIF4A3 PE=1 SV=4	5	6	4	4	6	0	4	0	4	0	16.1	10.5	10.5	46.871	411	411;125;95;96;97	0	25.432	16.1	0	19034000	19034000	0	6				591	837;1185;1311;1489;2698;3969	True;True;True;False;True;False	867;1228;1361;1541;2818;2819;4171	1177;1684;1868;2122;3921;3922;6042	1502;2146;2382;2749;4955;4956;4957;7941	1502;2146;2382;2749;4956;7941		219;220		183;192
P39748-2;P39748;I3L3E9;F5H1Y3	P39748-2;P39748;I3L3E9	4;4;2;1	4;4;2;1	4;4;2;1	Flap endonuclease 1	FEN1	>sp|P39748-2|FEN1_HUMAN Isoform FENMIT of Flap endonuclease 1 OS=Homo sapiens GN=FEN1;>sp|P39748|FEN1_HUMAN Flap endonuclease 1 OS=Homo sapiens GN=FEN1 PE=1 SV=1;>tr|I3L3E9|I3L3E9_HUMAN Flap endonuclease 1 (Fragment) OS=Homo sapiens GN=FEN1 PE=1 SV=1	4	4	4	4	4	1	4	1	4	1	17.4	17.4	17.4	35.673	316	316;380;154;165	0	50.555	17.4	5.1	17471000	15856000	1614600	7				594	886;1693;3088;4285	True;True;True;True	919;1747;3239;4498	1252;2423;4579;4580;6546	1603;1604;3095;5926;5927;5928;8595	1603;3095;5926;8595
P40227;P40227-2;Q92526-2;Q92526;J3KRI6;Q92526-3	P40227;P40227-2	11;9;2;2;1;1	11;9;2;2;1;1	11;9;2;2;1;1	T-complex protein 1 subunit zeta	CCT6A	>sp|P40227|TCPZ_HUMAN T-complex protein 1 subunit zeta OS=Homo sapiens GN=CCT6A PE=1 SV=3;>sp|P40227-2|TCPZ_HUMAN Isoform 2 of T-complex protein 1 subunit zeta OS=Homo sapiens GN=CCT6A	6	11	11	11	11	1	11	1	11	1	30.7	30.7	30.7	58.024	531	531;486;485;530;128;493	0	94.15	30.7	2.3	162570000	161690000	875380	22				597	283;642;1108;1471;1513;1685;2747;3645;3917;3928;4078	True;True;True;True;True;True;True;True;True;True;True	291;664;1149;1523;1565;1739;2879;2880;3825;4116;4127;4286	393;902;1580;1581;2095;2096;2155;2412;2413;4045;4046;4047;5536;5969;5984;5985;6255	491;1159;2021;2022;2717;2718;2785;3082;3083;5242;5243;5244;5245;5246;7302;7303;7304;7837;7863;7864;7865;8221	491;1159;2022;2717;2785;3082;5245;7304;7837;7865;8221		226;227		67;418
P40925;P40925-3;B9A041;P40925-2;B8ZZ51;C9JF79;C9JRL4;C9JLV6	P40925;P40925-3;B9A041;P40925-2;B8ZZ51	9;9;8;8;7;3;2;1	9;9;8;8;7;3;2;1	9;9;8;8;7;3;2;1	Malate dehydrogenase, cytoplasmic	MDH1	>sp|P40925|MDHC_HUMAN Malate dehydrogenase, cytoplasmic OS=Homo sapiens GN=MDH1 PE=1 SV=4;>sp|P40925-3|MDHC_HUMAN Isoform 3 of Malate dehydrogenase, cytoplasmic OS=Homo sapiens GN=MDH1;>tr|B9A041|B9A041_HUMAN Malate dehydrogenase, cytoplasmic OS=Homo sapie	8	9	9	9	9	0	9	0	9	0	29.6	29.6	29.6	36.426	334	334;352;210;245;169;222;120;114	0	72.667	29.6	0	86521000	86521000	0	12				599	204;838;1097;1154;1213;1344;1411;2306;4064	True;True;True;True;True;True;True;True;True	210;868;1137;1196;1258;1394;1462;2390;4271	286;1178;1179;1564;1643;1727;1916;2004;3337;6233	359;1503;1504;2001;2101;2211;2455;2456;2567;4234;8192;8193	359;1504;2001;2101;2211;2455;2567;4234;8192
P40926;G3XAL0;P40926-2	P40926;G3XAL0;P40926-2	8;7;6	8;7;6	8;7;6	Malate dehydrogenase, mitochondrial;Malate dehydrogenase	MDH2	>sp|P40926|MDHM_HUMAN Malate dehydrogenase, mitochondrial OS=Homo sapiens GN=MDH2 PE=1 SV=3;>tr|G3XAL0|G3XAL0_HUMAN Malate dehydrogenase OS=Homo sapiens GN=MDH2 PE=1 SV=1;>sp|P40926-2|MDHM_HUMAN Isoform 2 of Malate dehydrogenase, mitochondrial OS=Homo sapi	3	8	8	8	8	0	8	0	8	0	27.5	27.5	27.5	35.503	338	338;231;296	0	54.116	27.5	0	47602000	47602000	0	15				600	321;1379;1671;1965;2672;3445;3707;3945	True;True;True;True;True;True;True;True	332;1429;1725;2034;2787;3617;3891;4147	446;1960;2393;2832;3878;5121;5629;6013	569;570;2510;3063;3606;3607;3608;3609;3610;4905;6605;7419;7420;7908;7909	569;2510;3063;3608;4905;6605;7419;7908
P40938-2;P40938	P40938-2;P40938	2;2	2;2	2;2	Replication factor C subunit 3	RFC3	>sp|P40938-2|RFC3_HUMAN Isoform 2 of Replication factor C subunit 3 OS=Homo sapiens GN=RFC3;>sp|P40938|RFC3_HUMAN Replication factor C subunit 3 OS=Homo sapiens GN=RFC3 PE=1 SV=2	2	2	2	2	2	0	2	0	2	0	8.5	8.5	8.5	34.756	305	305;356	0.001506	11.112	8.5	0	2396400	2396400	0	2				601	4158;4251	True;True	4370;4464	6370;6504	8373;8543	8373;8543
P40939;H0YFD6;P40939-2	P40939	17;6;3	17;6;3	17;6;3	Trifunctional enzyme subunit alpha, mitochondrial;Long-chain enoyl-CoA hydratase;Long chain 3-hydroxyacyl-CoA dehydrogenase	HADHA	>sp|P40939|ECHA_HUMAN Trifunctional enzyme subunit alpha, mitochondrial OS=Homo sapiens GN=HADHA PE=1 SV=2	3	17	17	17	17	4	17	4	17	4	27.5	27.5	27.5	82.999	763	763;250;260	0	138.37	27.5	6.2	172510000	167090000	5422500	28				602	290;580;643;718;1279;1282;1343;1439;1550;1922;2654;2710;3031;3669;3757;3871;4046	True;True;True;True;True;True;True;True;True;True;True;True;True;True;True;True;True	299;601;665;741;1329;1332;1393;1490;1602;1988;2764;2765;2835;3181;3850;3943;4068;4253	402;809;810;903;1012;1819;1822;1823;1914;1915;2046;2206;2766;3848;3849;3943;4497;5572;5695;5696;5892;5893;6208	513;1033;1034;1035;1160;1161;1162;1291;2318;2321;2322;2453;2454;2627;2851;3511;4874;4875;4987;5818;5819;7351;7503;7504;7749;7750;7751;8161	513;1033;1160;1291;2318;2321;2453;2627;2851;3511;4874;4987;5818;7351;7503;7750;8161		228		215
P41252;J3KR24;Q5TCC4;Q5TCD1;Q5TCC5;Q5TCC6;Q5TCD2;Q5TCC9	P41252;J3KR24	16;15;4;4;3;2;2;1	16;15;4;4;3;2;2;1	16;15;4;4;3;2;2;1	Isoleucine--tRNA ligase, cytoplasmic	IARS	>sp|P41252|SYIC_HUMAN Isoleucine--tRNA ligase, cytoplasmic OS=Homo sapiens GN=IARS PE=1 SV=2;>tr|J3KR24|J3KR24_HUMAN Isoleucine--tRNA ligase, cytoplasmic OS=Homo sapiens GN=IARS PE=1 SV=1	8	16	16	16	16	1	16	1	16	1	16.8	16.8	16.8	144.5	1262	1262;1152;249;330;170;174;229;72	0	137.99	16.8	0.9	81864000	80862000	1002100	28				605	330;519;946;2252;2262;2652;2693;2874;2941;3091;3548;3641;3886;3980;4109;4281	True;True;True;True;True;True;True;True;True;True;True;True;True;True;True;True	341;539;981;2335;2345;2762;2812;3017;3086;3242;3723;3821;4084;4183;4317;4494	457;458;729;1340;3258;3270;3846;3913;4267;4365;4585;5380;5532;5919;6109;6300;6301;6542	583;584;585;586;938;1710;4129;4147;4148;4149;4150;4872;4946;5525;5526;5641;5933;5934;5935;7095;7297;7298;7779;8039;8286;8287;8590;8591	585;938;1710;4129;4148;4872;4946;5526;5641;5933;7095;7297;7779;8039;8286;8590
P42704;B8ZZ38;C9JCA9;H7C3W8	P42704	28;10;9;1	28;10;9;1	28;10;9;1	Leucine-rich PPR motif-containing protein, mitochondrial	LRPPRC	>sp|P42704|LPPRC_HUMAN Leucine-rich PPR motif-containing protein, mitochondrial OS=Homo sapiens GN=LRPPRC PE=1 SV=3	4	28	28	28	26	9	26	9	26	9	24	24	24	157.9	1394	1394;504;359;77	0	323.31	22.7	6.2	179700000	166090000	13604000	49				608	163;193;542;566;772;987;1032;1139;1333;1377;1436;1966;2041;2193;2315;2353;2385;2458;2551;2633;2689;2948;3426;3537;3869;3878;4041;4272	True;True;True;True;True;True;True;True;True;True;True;True;True;True;True;True;True;True;True;True;True;True;True;True;True;True;True;True	169;199;562;587;798;1024;1071;1181;1383;1427;1487;2035;2111;2270;2399;2439;2471;2552;2649;2738;2808;3094;3598;3712;4066;4076;4248;4485	227;268;758;759;792;793;1084;1396;1479;1622;1897;1957;1958;2042;2833;2834;2939;3171;3172;3350;3415;3461;3570;3703;3704;3815;3908;4377;5097;5366;5889;5890;5905;6201;6202;6528;6529	285;338;339;340;341;976;977;978;1015;1016;1380;1791;1902;2077;2078;2422;2506;2507;2508;2621;2622;2623;3611;3612;3746;4026;4027;4250;4251;4252;4349;4410;4549;4705;4706;4837;4941;5653;6578;7076;7744;7745;7746;7747;7765;8152;8153;8575;8576	285;341;976;1015;1380;1791;1902;2077;2422;2507;2621;3612;3746;4026;4252;4349;4410;4549;4706;4837;4941;5653;6578;7076;7744;7765;8152;8575
P43246-2;P43246;V9H019;E9PHA6;A0A087X1E7;A0A087X078	P43246-2;P43246;V9H019;E9PHA6	4;4;2;2;1;1	4;4;2;2;1;1	4;4;2;2;1;1	DNA mismatch repair protein Msh2	MSH2	>sp|P43246-2|MSH2_HUMAN Isoform 2 of DNA mismatch repair protein Msh2 OS=Homo sapiens GN=MSH2;>sp|P43246|MSH2_HUMAN DNA mismatch repair protein Msh2 OS=Homo sapiens GN=MSH2 PE=1 SV=1;>tr|V9H019|V9H019_HUMAN DNA mismatch repair protein Msh2 OS=Homo sapiens	6	4	4	4	4	0	4	0	4	0	4.4	4.4	4.4	97.321	868	868;934;810;921;485;533	0	24.119	4.4	0	12387000	12387000	0	7				610	1879;2544;2883;3143	True;True;True;True	1939;2641;3026;3299	2690;3691;4280;4281;4669	3419;4688;5540;5541;6052;6053;6054	3419;4688;5541;6053
P45974-2;P45974	P45974-2;P45974	2;2	2;2	2;2	Ubiquitin carboxyl-terminal hydrolase 5	USP5	>sp|P45974-2|UBP5_HUMAN Isoform Short of Ubiquitin carboxyl-terminal hydrolase 5 OS=Homo sapiens GN=USP5;>sp|P45974|UBP5_HUMAN Ubiquitin carboxyl-terminal hydrolase 5 OS=Homo sapiens GN=USP5 PE=1 SV=2	2	2	2	2	2	0	2	0	2	0	3.6	3.6	3.6	93.307	835	835;858	0	18.226	3.6	0	4924100	4924100	0	2				614	639;1828	True;True	661;1886	899;2623	1156;3342	1156;3342
P46060;H0Y4Q3;B0QYT5;B0QYT4;B0QYT6	P46060	17;7;3;3;1	17;7;3;3;1	17;7;3;3;1	Ran GTPase-activating protein 1	RANGAP1	>sp|P46060|RAGP1_HUMAN Ran GTPase-activating protein 1 OS=Homo sapiens GN=RANGAP1 PE=1 SV=1	5	17	17	17	17	0	17	0	17	0	37.3	37.3	37.3	63.541	587	587;253;100;133;37	0	209.71	37.3	0	194260000	194260000	0	28				615	553;554;1010;1085;1373;1724;1895;1904;2238;2434;2614;2912;3157;3494;3813;4054;4208	True;True;True;True;True;True;True;True;True;True;True;True;True;True;True;True;True	573;574;575;1047;1124;1423;1780;1957;1967;2319;2526;2715;2716;3056;3313;3668;4005;4261;4420	771;772;773;774;775;1434;1547;1953;2483;2718;2719;2732;3238;3537;3788;3789;3790;4325;4688;5198;5787;6222;6442	992;993;994;995;996;1839;1981;2502;3164;3454;3455;3456;3470;3471;4103;4510;4800;4801;4802;4803;4804;5592;6079;6700;6701;7607;8175;8460	992;995;1839;1981;2502;3164;3455;3471;4103;4510;4803;5592;6079;6700;7607;8175;8460		229;230;231;232		154;317;488;498
P47756-2;P47756;B1AK87;B1AK85;B1AK88	P47756-2;P47756;B1AK87;B1AK85;B1AK88	4;4;3;3;3	4;4;3;3;3	4;4;3;3;3	F-actin-capping protein subunit beta	CAPZB	>sp|P47756-2|CAPZB_HUMAN Isoform 2 of F-actin-capping protein subunit beta OS=Homo sapiens GN=CAPZB;>sp|P47756|CAPZB_HUMAN F-actin-capping protein subunit beta OS=Homo sapiens GN=CAPZB PE=1 SV=4;>tr|B1AK87|B1AK87_HUMAN Capping protein (Actin filament) musc	5	4	4	4	4	0	4	0	4	0	19.1	19.1	19.1	30.628	272	272;277;260;260;301	0	30.892	19.1	0	14214000	14214000	0	4				622	861;3252;3438;3510	True;True;True;True	892;3413;3610;3684	1211;4832;5111;5223	1547;6249;6594;6730	1547;6249;6594;6730
P47897-2;P47897;H7C0R3;C9J165;F2Z2V6;C9JSG9	P47897-2;P47897;H7C0R3	8;8;5;2;1;1	7;7;5;2;1;1	7;7;5;2;1;1	Glutamine--tRNA ligase	QARS	>sp|P47897-2|SYQ_HUMAN Isoform 2 of Glutamine--tRNA ligase OS=Homo sapiens GN=QARS;>sp|P47897|SYQ_HUMAN Glutamine--tRNA ligase OS=Homo sapiens GN=QARS PE=1 SV=1;>tr|H7C0R3|H7C0R3_HUMAN Glutamine--tRNA ligase (Fragment) OS=Homo sapiens GN=QARS PE=1 SV=1	6	8	7	7	8	1	7	1	7	1	13.2	12.2	12.2	86.578	764	764;775;253;305;100;182	0	58.671	13.2	2.1	34917000	33484000	1433000	10				624	299;840;849;874;1256;1538;3366;4051	True;True;True;True;False;True;True;True	309;870;880;907;1302;1590;3536;4258	418;1181;1194;1235;1236;1783;2186;5005;6216	535;536;1506;1524;1582;1583;1584;2280;2823;6463;8169	535;1506;1524;1582;2280;2823;6463;8169
P48047;H7C068;H7C0C1;H7C086	P48047	5;2;2;1	5;2;2;1	5;2;2;1	ATP synthase subunit O, mitochondrial	ATP5O	>sp|P48047|ATPO_HUMAN ATP synthase subunit O, mitochondrial OS=Homo sapiens GN=ATP5O PE=1 SV=1	4	5	5	5	5	0	5	0	5	0	32.4	32.4	32.4	23.277	213	213;86;242;74	0	41.837	32.4	0	63804000	63804000	0	6				626	1425;2579;3294;3618;3897	True;True;True;True;True	1476;2677;3456;3797;4095	2027;2028;3741;4892;5499;5934	2594;2595;4746;6318;7259;7799	2595;4746;6318;7259;7799
P48643;E7ENZ3;B7ZAR1;E9PCA1;P48643-2;H0Y914	P48643;E7ENZ3;B7ZAR1;E9PCA1;P48643-2	15;14;14;14;13;2	15;14;14;14;13;2	15;14;14;14;13;2	T-complex protein 1 subunit epsilon	CCT5	>sp|P48643|TCPE_HUMAN T-complex protein 1 subunit epsilon OS=Homo sapiens GN=CCT5 PE=1 SV=1;>tr|E7ENZ3|E7ENZ3_HUMAN T-complex protein 1 subunit epsilon OS=Homo sapiens GN=CCT5 PE=1 SV=1;>tr|B7ZAR1|B7ZAR1_HUMAN T-complex protein 1 subunit epsilon OS=Homo sa	6	15	15	15	15	0	15	0	15	0	25	25	25	59.67	541	541;486;503;520;448;62	0	91.317	25	0	246040000	246040000	0	21				628	438;826;827;1036;1110;1267;1682;1750;1985;2215;2697;3114;3340;3383;3824	True;True;True;True;True;True;True;True;True;True;True;True;True;True;True	451;854;855;1075;1151;1314;1736;1807;2054;2296;2817;3270;3508;3554;4016	612;1158;1159;1483;1584;1797;2407;2408;2522;2860;3210;3920;4624;4961;5031;5032;5033;5802	780;1478;1479;1906;2026;2294;2295;3077;3078;3216;3647;3648;4073;4954;5994;6415;6499;6500;6501;6502;7625	780;1478;1479;1906;2026;2294;3078;3216;3648;4073;4954;5994;6415;6500;7625		241		288
P49327	P49327	36	36	36	Fatty acid synthase;[Acyl-carrier-protein] S-acetyltransferase;[Acyl-carrier-protein] S-malonyltransferase;3-oxoacyl-[acyl-carrier-protein] synthase;3-oxoacyl-[acyl-carrier-protein] reductase;3-hydroxyacyl-[acyl-carrier-protein] dehydratase;Enoyl-[acyl-carrier-protein] reductase;Oleoyl-[acyl-carrier-protein] hydrolase	FASN	>sp|P49327|FAS_HUMAN Fatty acid synthase OS=Homo sapiens GN=FASN PE=1 SV=3	1	36	36	36	36	9	36	9	36	9	18.6	18.6	18.6	273.42	2511	2511	0	323.31	18.6	3.8	332570000	316440000	16130000	64				632	59;70;142;358;512;539;544;629;816;917;1132;1249;1253;1322;1525;1626;2295;2439;2447;2478;2635;2737;2993;3020;3164;3239;3268;3397;3413;3421;3668;4006;4093;4123;4270;4273	True;True;True;True;True;True;True;True;True;True;True;True;True;True;True;True;True;True;True;True;True;True;True;True;True;True;True;True;True;True;True;True;True;True;True;True	60;71;147;370;531;559;564;651;843;952;1174;1294;1298;1372;1577;1678;2379;2531;2540;2573;2740;2868;2869;3140;3169;3321;3396;3430;3568;3569;3585;3593;3849;4211;4301;4333;4483;4486	77;90;91;196;496;497;717;753;761;887;1143;1296;1612;1772;1777;1778;1884;2169;2316;2317;3322;3323;3544;3556;3600;3817;3986;3987;3988;4435;4477;4701;4702;4805;4806;4807;4860;4861;5052;5053;5054;5083;5092;5571;6148;6278;6279;6325;6526;6530	100;114;115;246;247;647;648;923;971;980;1142;1143;1459;1660;2062;2063;2064;2263;2264;2272;2273;2407;2801;2802;2979;2980;4218;4219;4517;4531;4584;4585;4839;5036;5037;5038;5737;5789;6092;6093;6094;6095;6096;6220;6221;6222;6223;6284;6285;6526;6527;6528;6529;6563;6572;6573;7350;8083;8257;8258;8259;8318;8573;8577	100;114;247;647;923;971;980;1142;1459;1660;2063;2264;2272;2407;2801;2980;4218;4517;4531;4584;4839;5037;5737;5789;6092;6223;6284;6527;6563;6573;7350;8083;8258;8318;8573;8577		243;244;245		1159;1503;2232
P49368;P49368-2;B4DUR8;E9PRC8;Q5SZX6;Q5SZX9;E9PM09;Q5SZW8;E9PQ35	P49368;P49368-2;B4DUR8	27;26;24;8;8;6;5;4;3	27;26;24;8;8;6;5;4;3	27;26;24;8;8;6;5;4;3	T-complex protein 1 subunit gamma	CCT3	>sp|P49368|TCPG_HUMAN T-complex protein 1 subunit gamma OS=Homo sapiens GN=CCT3 PE=1 SV=4;>sp|P49368-2|TCPG_HUMAN Isoform 2 of T-complex protein 1 subunit gamma OS=Homo sapiens GN=CCT3;>tr|B4DUR8|B4DUR8_HUMAN T-complex protein 1 subunit gamma OS=Homo sapie	9	27	27	27	27	6	27	6	27	6	49.5	49.5	49.5	60.533	545	545;507;500;234;276;161;154;188;144	0	195.28	49.5	11.9	857130000	849910000	7227300	47				633	60;237;308;314;440;914;915;1022;1027;1063;1729;1775;1776;1837;1958;2035;2081;2082;2130;2858;2943;2979;3414;3589;3747;3978;4185	True;True;True;True;True;True;True;True;True;True;True;True;True;True;True;True;True;True;True;True;True;True;True;True;True;True;True	61;244;319;325;453;949;950;1060;1065;1102;1785;1833;1834;1895;2027;2105;2154;2155;2204;2996;2997;3088;3089;3126;3586;3764;3931;4181;4397	78;331;332;431;438;614;615;616;1291;1292;1293;1459;1460;1465;1520;1521;2490;2550;2551;2634;2818;2930;2931;3008;3009;3010;3076;4229;4230;4367;4368;4418;5084;5451;5680;6106;6411	101;413;414;552;553;554;561;782;783;784;785;786;1655;1656;1657;1880;1881;1886;1951;1952;3177;3178;3253;3254;3353;3354;3585;3586;3732;3733;3828;3829;3830;3909;3910;5463;5464;5465;5643;5644;5706;5707;6564;7198;7482;8036;8423	101;413;552;561;783;1656;1657;1881;1886;1951;3178;3253;3254;3354;3585;3732;3828;3830;3909;5463;5644;5707;6564;7198;7482;8036;8423		246;247;248;249		80;395;416;429
P49588;P49588-2;H3BPK7	P49588;P49588-2	10;9;3	10;9;3	10;9;3	Alanine--tRNA ligase, cytoplasmic	AARS	>sp|P49588|SYAC_HUMAN Alanine--tRNA ligase, cytoplasmic OS=Homo sapiens GN=AARS PE=1 SV=2;>sp|P49588-2|SYAC_HUMAN Isoform 2 of Alanine--tRNA ligase, cytoplasmic OS=Homo sapiens GN=AARS	3	10	10	10	10	2	10	2	10	2	11.9	11.9	11.9	106.81	968	968;992;280	0	87.486	11.9	2.6	60623000	59298000	1325400	13				635	456;661;1700;2052;2584;2628;3065;3538;3939;4008	True;True;True;True;True;True;True;True;True;True	469;684;1754;2123;2683;2733;3216;3713;4140;4213	639;934;2433;2956;3747;3809;3810;4548;5367;6004;6150;6151	815;1201;3105;3770;4753;4830;4831;5886;5887;7077;7897;8086;8087	815;1201;3105;3770;4753;4830;5887;7077;7897;8086
P49792;H7BZ48;J3KQ37;J3KNE0;Q7Z3J3;A6NKT7;Q99666;O14715	P49792	5;1;1;1;1;1;1;1	5;1;1;1;1;1;1;1	5;1;1;1;1;1;1;1	E3 SUMO-protein ligase RanBP2	RANBP2	>sp|P49792|RBP2_HUMAN E3 SUMO-protein ligase RanBP2 OS=Homo sapiens GN=RANBP2 PE=1 SV=2	8	5	5	5	5	0	5	0	5	0	2.3	2.3	2.3	358.2	3224	3224;202;1625;1760;1758;1758;1765;1765	0	98.76	2.3	0	13180000	13180000	0	5				639	817;1009;1102;3423;3665	True;True;True;True;True	844;1046;1142;3595;3846	1144;1433;1572;5094;5568	1460;1838;2010;6575;7346	1460;1838;2010;6575;7346
P49915-2;P49915	P49915-2;P49915	11;11	11;11	11;11	GMP synthase [glutamine-hydrolyzing]	GMPS	>sp|P49915-2|GUAA_HUMAN Isoform 2 of GMP synthase [glutamine-hydrolyzing] OS=Homo sapiens GN=GMPS;>sp|P49915|GUAA_HUMAN GMP synthase [glutamine-hydrolyzing] OS=Homo sapiens GN=GMPS PE=1 SV=1	2	11	11	11	10	4	10	4	10	4	22.7	22.7	22.7	65.928	594	594;693	0	71.072	20.9	7.1	58207000	46638000	11569000	17				640	61;609;1064;1126;1174;1942;2986;3323;3690;3865;4039	True;True;True;True;True;True;True;True;True;True;True	62;631;1103;1168;1216;2011;3133;3490;3873;4062;4246	79;80;857;1522;1523;1605;1606;1667;2792;4427;4936;5598;5599;5600;5884;6196	102;103;1104;1953;1954;2054;2055;2125;3547;5723;6385;6386;7384;7385;7386;7738;8141	103;1104;1953;2054;2125;3547;5723;6386;7384;7738;8141
P50395-2;P50395;Q5SX87;Q5SX91;V9GYJ7;V9GYF8;Q5SX90;G5E9U5;Q5SX86	P50395-2;P50395;Q5SX87	10;10;5;4;3;3;3;2;2	10;10;5;4;3;3;3;2;2	6;6;2;2;1;1;1;0;0	Rab GDP dissociation inhibitor beta	GDI2	>sp|P50395-2|GDIB_HUMAN Isoform 2 of Rab GDP dissociation inhibitor beta OS=Homo sapiens GN=GDI2;>sp|P50395|GDIB_HUMAN Rab GDP dissociation inhibitor beta OS=Homo sapiens GN=GDI2 PE=1 SV=2;>tr|Q5SX87|Q5SX87_HUMAN Rab GDP dissociation inhibitor beta (Fragme	9	10	10	6	10	0	10	0	6	0	31	31	21.5	45.619	400	400;445;263;203;126;130;148;147;155	0	109.76	31	0	48523000	48523000	0	17				641	852;1028;1348;1553;2601;2899;2934;3082;3605;3888	True;True;True;True;True;True;True;True;True;True	883;1066;1398;1605;2700;3042;3079;3233;3780;4086	1199;1466;1921;2209;3770;4303;4354;4355;4572;5480;5481;5921;5922	1533;1887;2465;2854;4780;5566;5627;5628;5629;5630;5631;5915;5916;7234;7235;7781;7782	1533;1887;2465;2854;4780;5566;5631;5916;7235;7782
P50570-3;P50570-2;P50570-5;P50570-4;P50570;Q05193-5;Q05193-3;Q05193-4;Q05193-2;Q05193;K7EMQ3;E5RHK8;Q9UQ16-5;Q9UQ16-2;Q9UQ16-3;Q9UQ16;Q9UQ16-4	P50570-3;P50570-2;P50570-5;P50570-4;P50570;Q05193-5;Q05193-3;Q05193-4;Q05193-2;Q05193	4;4;4;4;4;2;2;2;2;2;1;1;1;1;1;1;1	4;4;4;4;4;2;2;2;2;2;1;1;1;1;1;1;1	4;4;4;4;4;2;2;2;2;2;1;1;1;1;1;1;1	Dynamin-2;Dynamin-1	DNM2;DNM1	>sp|P50570-3|DYN2_HUMAN Isoform 3 of Dynamin-2 OS=Homo sapiens GN=DNM2;>sp|P50570-2|DYN2_HUMAN Isoform 2 of Dynamin-2 OS=Homo sapiens GN=DNM2;>sp|P50570-5|DYN2_HUMAN Isoform 5 of Dynamin-2 OS=Homo sapiens GN=DNM2;>sp|P50570-4|DYN2_HUMAN Isoform 4 of Dynami	17	4	4	4	4	0	4	0	4	0	5.7	5.7	5.7	97.553	866	866;866;869;870;870;851;851;856;864;864;289;639;555;859;863;869;873	0	25.538	5.7	0	5946000	5946000	0	3				642	1319;1520;3492;4171	True;True;True;True	1369;1572;3666;4383	1879;2164;5196;6390	2393;2795;6698;8397	2393;2795;6698;8397		251		377
P50991;P50991-2	P50991;P50991-2	27;24	27;24	27;24	T-complex protein 1 subunit delta	CCT4	>sp|P50991|TCPD_HUMAN T-complex protein 1 subunit delta OS=Homo sapiens GN=CCT4 PE=1 SV=4;>sp|P50991-2|TCPD_HUMAN Isoform 2 of T-complex protein 1 subunit delta OS=Homo sapiens GN=CCT4	2	27	27	27	27	8	27	8	27	8	56.8	56.8	56.8	57.924	539	539;509	0	299.52	56.8	13.9	2614200000	2596900000	17265000	86				644	265;345;433;487;577;657;919;1181;1330;1405;1472;1476;1573;1777;2285;2558;2670;2696;3096;3302;3574;3616;3662;3760;4040;4202;4257	True;True;True;True;True;True;True;True;True;True;True;True;True;True;True;True;True;True;True;True;True;True;True;True;True;True;True	272;356;446;503;598;680;954;1224;1380;1455;1524;1528;1625;1835;2369;2656;2784;2785;2816;3250;3251;3466;3749;3793;3794;3795;3843;3947;4247;4414;4470	372;476;606;680;805;806;925;926;927;1298;1299;1679;1680;1894;1995;1996;2097;2102;2103;2104;2239;2240;2552;2553;3302;3303;3715;3873;3874;3875;3876;3919;4599;4600;4601;4602;4603;4905;5423;5494;5495;5496;5497;5563;5564;5700;5701;5702;6197;6198;6199;6200;6435;6436;6512	470;623;773;870;1029;1030;1190;1191;1192;1663;1664;2141;2142;2417;2553;2554;2555;2719;2724;2725;2726;2885;2886;3255;3256;4196;4197;4198;4717;4899;4900;4901;4902;4903;4953;5951;5952;5953;5954;5955;5956;5957;5958;5959;5960;5961;5962;5963;5964;5965;5966;6338;7148;7248;7249;7250;7251;7252;7253;7254;7255;7256;7257;7337;7338;7339;7340;7341;7342;7509;7510;7511;8142;8143;8144;8145;8146;8147;8148;8149;815…	470;623;773;870;1030;1190;1664;2141;2417;2554;2719;2724;2885;3255;4196;4717;4902;4953;5960;6338;7148;7248;7337;7509;8147;8452;8554		253;254;255;256;257;258;259		60;81;151;186;192;260;272
P50995-2;P50995;H0Y6E1	P50995-2;P50995;H0Y6E1	2;2;1	2;2;1	2;2;1	Annexin A11	ANXA11	>sp|P50995-2|ANX11_HUMAN Isoform 2 of Annexin A11 OS=Homo sapiens GN=ANXA11;>sp|P50995|ANX11_HUMAN Annexin A11 OS=Homo sapiens GN=ANXA11 PE=1 SV=1;>tr|H0Y6E1|H0Y6E1_HUMAN Annexin A11 (Fragment) OS=Homo sapiens GN=ANXA11 PE=1 SV=1	3	2	2	2	2	0	2	0	2	0	4.2	4.2	4.2	51.242	472	472;505;148	0	12.569	4.2	0	2755500	2755500	0	2				645	3289;3800	True;True	3451;3990	4887;5769	6312;7586	6312;7586
P51148;P51148-2;K7EIP6;F8WCY6;F8WD79;F8VPW9;F8VSF8;F8VWZ7;F8VWU4;F8VVZ0;F8VUA5;F8VVK3;K7ERI8;K7ERQ8;P61020-2;P20339-2;P61020;P20339	P51148;P51148-2	3;3;1;1;1;1;1;1;1;1;1;1;1;1;1;1;1;1	3;3;1;1;1;1;1;1;1;1;1;1;1;1;1;1;1;1	3;3;1;1;1;1;1;1;1;1;1;1;1;1;1;1;1;1	Ras-related protein Rab-5C	RAB5C	>sp|P51148|RAB5C_HUMAN Ras-related protein Rab-5C OS=Homo sapiens GN=RAB5C PE=1 SV=2;>sp|P51148-2|RAB5C_HUMAN Isoform 2 of Ras-related protein Rab-5C OS=Homo sapiens GN=RAB5C	18	3	3	3	3	0	3	0	3	0	16.2	16.2	16.2	23.482	216	216;249;27;62;65;73;74;79;92;100;115;124;161;282;174;201;215;215	0	19.484	16.2	0	4625300	4625300	0	6				646	1606;2562;2789	True;True;True	1658;2660;2923	2283;2284;3719;4107	2935;2936;4722;4723;5318;5319	2936;4722;5319
P51149;C9J4V0;C9J8S3;C9J4S4;C9IZZ0;C9J592;C9J7D1	P51149;C9J4V0;C9J8S3;C9J4S4;C9IZZ0;C9J592	4;3;3;2;2;2;1	4;3;3;2;2;2;1	4;3;3;2;2;2;1	Ras-related protein Rab-7a	RAB7A	>sp|P51149|RAB7A_HUMAN Ras-related protein Rab-7a OS=Homo sapiens GN=RAB7A PE=1 SV=1;>tr|C9J4V0|C9J4V0_HUMAN Ras-related protein Rab-7a OS=Homo sapiens GN=RAB7A PE=1 SV=1;>tr|C9J8S3|C9J8S3_HUMAN Ras-related protein Rab-7a OS=Homo sapiens GN=RAB7A PE=1 SV=1	7	4	4	4	4	0	4	0	4	0	23.7	23.7	23.7	23.489	207	207;134;160;98;116;150;91	0	79.97	23.7	0	21593000	21593000	0	9				647	757;888;2876;4050	True;True;True;True	783;921;3019;4257	1065;1254;4269;6215	1355;1356;1357;1358;1359;1606;5528;5529;8168	1357;1606;5529;8168
P52292;J3QLL0;J3KS65;J3QL07	P52292	9;4;4;1	9;4;4;1	9;4;4;1	Importin subunit alpha-1	KPNA2	>sp|P52292|IMA1_HUMAN Importin subunit alpha-1 OS=Homo sapiens GN=KPNA2 PE=1 SV=1	4	9	9	9	8	2	8	2	8	2	23.3	23.3	23.3	57.861	529	529;134;143;50	0	95.903	21.6	4.9	70888000	68534000	2354200	17				653	901;1040;2835;2880;2888;2949;3515;3602;3686	True;True;True;True;True;True;True;True;True	934;935;1079;2973;3023;3031;3095;3690;3777;3869	1270;1271;1487;1488;4192;4275;4288;4289;4378;4379;5340;5477;5594	1627;1628;1910;1911;5420;5535;5548;5549;5550;5654;5655;5656;5657;7047;7228;7229;7380	1628;1911;5420;5535;5550;5657;7047;7228;7380		260		359
P52597	P52597	5	3	3	Heterogeneous nuclear ribonucleoprotein F;Heterogeneous nuclear ribonucleoprotein F, N-terminally processed	HNRNPF	>sp|P52597|HNRPF_HUMAN Heterogeneous nuclear ribonucleoprotein F OS=Homo sapiens GN=HNRNPF PE=1 SV=3	1	5	3	3	4	1	2	1	2	1	15.7	9.2	9.2	45.671	415	415	0	32.113	12.5	3.1	5114200	5114200	0	3				654	411;2005;2684;3635;4034	False;True;True;True;False	423;2074;2802;3815;4241	573;574;2887;3901;5524;6190	738;739;3678;4932;7287;8135	738;3678;4932;7287;8135
P52701-4;P52701-3;P52701;A0A087WWJ1;P52701-2;A0A087WYT6	P52701-4;P52701-3;P52701;A0A087WWJ1;P52701-2	5;5;5;3;3;2	5;5;5;3;3;2	5;5;5;3;3;2	DNA mismatch repair protein Msh6	MSH6	>sp|P52701-4|MSH6_HUMAN Isoform 4 of DNA mismatch repair protein Msh6 OS=Homo sapiens GN=MSH6;>sp|P52701-3|MSH6_HUMAN Isoform 3 of DNA mismatch repair protein Msh6 OS=Homo sapiens GN=MSH6;>sp|P52701|MSH6_HUMAN DNA mismatch repair protein Msh6 OS=Homo sapie	6	5	5	5	4	1	4	1	4	1	5.2	5.2	5.2	119.79	1058	1058;1230;1360;1067;1068;327	0	32.361	4.2	1	8122900	5965000	2158000	5				655	1118;1873;2162;3522;3749	True;True;True;True;True	1160;1933;2236;3697;3933	1595;2681;3122;5350;5682	2040;3410;3965;7059;7484	2040;3410;3965;7059;7484
P52732	P52732	2	2	2	Kinesin-like protein KIF11	KIF11	>sp|P52732|KIF11_HUMAN Kinesin-like protein KIF11 OS=Homo sapiens GN=KIF11 PE=1 SV=2	1	2	2	2	2	0	2	0	2	0	2.1	2.1	2.1	119.16	1056	1056	0	17.439	2.1	0	3266100	3266100	0	2				656	1247;3140	True;True	1292;3296	1769;4666	2260;6048	2260;6048
P53004;C9J1E1	P53004;C9J1E1	2;1	2;1	2;1	Biliverdin reductase A	BLVRA	>sp|P53004|BIEA_HUMAN Biliverdin reductase A OS=Homo sapiens GN=BLVRA PE=1 SV=2;>tr|C9J1E1|C9J1E1_HUMAN Biliverdin reductase A (Fragment) OS=Homo sapiens GN=BLVRA PE=1 SV=1	2	2	2	2	2	0	2	0	2	0	7.4	7.4	7.4	33.428	296	296;102	0	13.694	7.4	0	2265700	2265700	0	2				657	1572;2702	True;True	1624;2825	2238;3930	2884;4967	2884;4967		261		1
P53618;E9PP73;E9PP63;E9PKQ1	P53618;E9PP73	8;4;1;1	8;4;1;1	8;4;1;1	Coatomer subunit beta	COPB1	>sp|P53618|COPB_HUMAN Coatomer subunit beta OS=Homo sapiens GN=COPB1 PE=1 SV=3;>tr|E9PP73|E9PP73_HUMAN Coatomer subunit beta (Fragment) OS=Homo sapiens GN=COPB1 PE=1 SV=3	4	8	8	8	8	0	8	0	8	0	10.6	10.6	10.6	107.14	953	953;486;132;137	0	66.875	10.6	0	27785000	27785000	0	11				661	725;883;2108;2951;3929;4130;4312;4392	True;True;True;True;True;True;True;True	748;916;2182;3098;4128;4340;4525;4607	1019;1247;3048;4383;5986;6333;6588;6716	1299;1597;3878;5663;5664;5665;7866;8327;8652;8653;8827	1299;1597;3878;5663;7866;8327;8653;8827
P53621;P53621-2	P53621;P53621-2	10;10	10;10	10;10	Coatomer subunit alpha;Xenin;Proxenin	COPA	>sp|P53621|COPA_HUMAN Coatomer subunit alpha OS=Homo sapiens GN=COPA PE=1 SV=2;>sp|P53621-2|COPA_HUMAN Isoform 2 of Coatomer subunit alpha OS=Homo sapiens GN=COPA	2	10	10	10	10	2	10	2	10	2	9.7	9.7	9.7	138.34	1224	1224;1233	0	102.55	9.7	2.1	62886000	61802000	1084100	13				662	396;558;821;1485;1734;3117;4132;4234;4265;4297	True;True;True;True;True;True;True;True;True;True	408;579;848;1537;1791;3273;4342;4447;4478;4510	553;554;779;1150;2118;2498;2499;4627;6335;6336;6480;6520;6561	715;716;1000;1468;2745;3188;3189;5997;8329;8330;8516;8565;8615	715;1000;1468;2745;3188;5997;8329;8516;8565;8615
P54136;P54136-2;E5RJM9;E5RH09	P54136;P54136-2	11;9;3;2	11;9;3;2	11;9;3;2	Arginine--tRNA ligase, cytoplasmic	RARS	>sp|P54136|SYRC_HUMAN Arginine--tRNA ligase, cytoplasmic OS=Homo sapiens GN=RARS PE=1 SV=2;>sp|P54136-2|SYRC_HUMAN Isoform Monomeric of Arginine--tRNA ligase, cytoplasmic OS=Homo sapiens GN=RARS	4	11	11	11	11	0	11	0	11	0	16.2	16.2	16.2	75.378	660	660;588;129;113	0	77.266	16.2	0	60547000	60547000	0	13				664	56;1437;1438;2161;2394;2411;2412;3242;3402;3508;4063	True;True;True;True;True;True;True;True;True;True;True	57;1488;1489;2235;2480;2502;2503;3399;3574;3682;4270	72;2043;2044;2045;3121;3471;3502;3503;3504;4811;5066;5221;6232	93;2624;2625;2626;3964;4421;4462;4463;4464;6227;6545;6728;8191	93;2624;2625;3964;4421;4462;4464;6227;6545;6728;8191		265		463
P54577	P54577	9	9	9	Tyrosine--tRNA ligase, cytoplasmic;Tyrosine--tRNA ligase, cytoplasmic, N-terminally processed	YARS	>sp|P54577|SYYC_HUMAN Tyrosine--tRNA ligase, cytoplasmic OS=Homo sapiens GN=YARS PE=1 SV=4	1	9	9	9	9	0	9	0	9	0	18.4	18.4	18.4	59.143	528	528	0	56.449	18.4	0	83067000	83067000	0	15				665	337;1241;1793;1987;2515;2860;2915;3155;4209	True;True;True;True;True;True;True;True;True	348;1286;1851;2056;2610;2999;3059;3311;4421	465;1760;2575;2864;3652;3653;4232;4328;4686;6443	594;2251;3285;3652;3653;3654;4645;4646;5467;5595;6074;6075;6076;6077;8461	594;2251;3285;3653;4646;5467;5595;6077;8461
P55060-3;P55060;P55060-4;P55060-2	P55060-3;P55060;P55060-4	18;18;15;6	18;18;15;6	18;18;15;6	Exportin-2	CSE1L	>sp|P55060-3|XPO2_HUMAN Isoform 3 of Exportin-2 OS=Homo sapiens GN=CSE1L;>sp|P55060|XPO2_HUMAN Exportin-2 OS=Homo sapiens GN=CSE1L PE=1 SV=3;>sp|P55060-4|XPO2_HUMAN Isoform 4 of Exportin-2 OS=Homo sapiens GN=CSE1L	4	18	18	18	18	4	18	4	18	4	21.8	21.8	21.8	107.78	945	945;971;915;195	0	323.31	21.8	5.2	250820000	241390000	9429800	51				667	10;11;288;699;1002;2028;2397;2402;2516;2640;2641;2847;3089;3418;3450;3731;4300;4331	True;True;True;True;True;True;True;True;True;True;True;True;True;True;True;True;True;True	10;11;296;297;722;1039;2098;2483;2490;2491;2492;2611;2747;2748;2749;2985;3240;3590;3622;3915;4513;4544	11;12;399;400;985;1423;1424;2919;2920;2921;2922;3475;3476;3488;3489;3490;3654;3827;3828;3829;4215;4216;4581;4582;5088;5089;5130;5662;6565;6566;6623	12;13;14;15;16;509;510;511;1257;1821;1822;1823;1824;1825;1826;1827;1828;1829;3719;3720;3721;3722;3723;4425;4426;4442;4443;4444;4445;4446;4447;4647;4851;4852;4853;5446;5447;5448;5929;5930;6568;6569;6615;6616;6617;6618;6619;7463;8619;8620;8706	12;16;511;1257;1826;3723;4425;4447;4647;4852;4853;5446;5929;6568;6617;7463;8619;8706		269;270;271;272		1;573;856;857
P55072;C9JUP7;C9IZA5	P55072	10;3;3	10;3;3	10;3;3	Transitional endoplasmic reticulum ATPase	VCP	>sp|P55072|TERA_HUMAN Transitional endoplasmic reticulum ATPase OS=Homo sapiens GN=VCP PE=1 SV=4	3	10	10	10	10	1	10	1	10	1	14.9	14.9	14.9	89.321	806	806;115;160	0	79.861	14.9	1	48093000	47918000	174270	13				668	203;381;832;1114;1393;1455;2209;2272;2618;2983	True;True;True;True;True;True;True;True;True;True	209;393;861;1156;1443;1507;2287;2356;2721;3130	285;532;1168;1590;1978;2071;3194;3284;3795;3796;4423	358;693;1491;1492;2035;2533;2670;4053;4169;4811;4812;4813;5716	358;693;1491;2035;2533;2670;4053;4169;4812;5716
P56192;H0YIP0;H0YHV5;P56192-2;H0YHL6;H0YI94;H0YI27	P56192	5;2;2;2;1;1;1	5;2;2;2;1;1;1	5;2;2;2;1;1;1	Methionine--tRNA ligase, cytoplasmic	MARS	>sp|P56192|SYMC_HUMAN Methionine--tRNA ligase, cytoplasmic OS=Homo sapiens GN=MARS PE=1 SV=2	7	5	5	5	5	0	5	0	5	0	6.2	6.2	6.2	101.11	900	900;219;233;546;81;119;124	0	36.022	6.2	0	18214000	18214000	0	7				669	82;2014;2245;2894;3108	True;True;True;True;True	84;2084;2327;3037;3264	111;2900;3247;4297;4618	144;3697;4114;4115;5559;5560;5985	144;3697;4115;5559;5985
P60174-1;P60174;U3KPZ0;P60174-4	P60174-1;P60174;U3KPZ0;P60174-4	2;2;1;1	2;2;1;1	2;2;1;1	Triosephosphate isomerase	TPI1	>sp|P60174-1|TPIS_HUMAN Isoform 2 of Triosephosphate isomerase OS=Homo sapiens GN=TPI1;>sp|P60174|TPIS_HUMAN Triosephosphate isomerase OS=Homo sapiens GN=TPI1 PE=1 SV=3;>tr|U3KPZ0|U3KPZ0_HUMAN Triosephosphate isomerase (Fragment) OS=Homo sapiens GN=TPI1 PE	4	2	2	2	2	0	2	0	2	0	13.3	13.3	13.3	26.669	249	249;286;113;167	0	15.914	13.3	0	15063000	15063000	0	4				671	3585;4156	True;True	3760;4368	5435;5436;6367	7160;7161;8367;8368	7161;8367
P60228;H0YBR5;E5RGA2;E5RIT4;E5RHS5	P60228;H0YBR5;E5RGA2;E5RIT4	4;3;3;2;1	4;3;3;2;1	4;3;3;2;1	Eukaryotic translation initiation factor 3 subunit E	EIF3E	>sp|P60228|EIF3E_HUMAN Eukaryotic translation initiation factor 3 subunit E OS=Homo sapiens GN=EIF3E PE=1 SV=1;>tr|H0YBR5|H0YBR5_HUMAN Eukaryotic translation initiation factor 3 subunit E (Fragment) OS=Homo sapiens GN=EIF3E PE=1 SV=1;>tr|E5RGA2|E5RGA2_HUMA	5	4	4	4	4	1	4	1	4	1	8.8	8.8	8.8	52.22	445	445;171;352;75;226	0	26.085	8.8	2.5	32401000	30553000	1848100	5				672	2646;3026;3086;4366	True;True;True;True	2754;3176;3237;4580	3834;4491;4576;4577;6677	4859;5811;5923;5924;8772	4859;5811;5923;8772
P60842;J3KT12;P60842-2;J3QL43;J3QR64;J3KTB5;J3QS69;J3QLN6;J3KS25;E7EQG2;Q14240;Q14240-2;J3QKZ9;J3KSZ0;J3KSN7;J3KTN0;J3QL52;J3KT04;J3KS93;E7EMV8	P60842;J3KT12;P60842-2;J3QL43;J3QR64;J3KTB5;J3QS69;J3QLN6;J3KS25;E7EQG2;Q14240;Q14240-2;J3QKZ9;J3KSZ0	12;10;10;9;8;8;8;7;7;7;7;7;6;6;3;3;2;2;2;2	12;10;10;9;8;8;8;7;7;7;7;7;6;6;3;3;2;2;2;2	10;8;8;7;7;7;6;6;6;5;5;5;5;5;2;2;1;1;1;1	Eukaryotic initiation factor 4A-I;Eukaryotic initiation factor 4A-II	EIF4A1;EIF4A2	>sp|P60842|IF4A1_HUMAN Eukaryotic initiation factor 4A-I OS=Homo sapiens GN=EIF4A1 PE=1 SV=1;>tr|J3KT12|J3KT12_HUMAN Eukaryotic initiation factor 4A-I OS=Homo sapiens GN=EIF4A1 PE=1 SV=1;>sp|P60842-2|IF4A1_HUMAN Isoform 2 of Eukaryotic initiation factor 4A	20	12	12	10	12	4	12	4	10	4	34	34	28.3	46.153	406	406;341;347;271;214;257;300;163;188;362;407;408;135;230;109;117;68;85;85;98	0	114.28	34	9.6	185430000	175220000	10212000	34				675	423;625;768;1049;1489;1627;2087;2466;2648;3969;3995;4111	True;True;True;True;True;True;True;True;True;True;True;True	436;647;794;1088;1541;1679;2160;2560;2561;2756;2757;2758;4171;4199;4200;4319	594;881;882;1079;1500;1501;2122;2318;2319;3016;3017;3018;3582;3583;3584;3585;3836;3837;3838;3839;3840;3841;3842;6042;6131;6132;6133;6303;6304	761;1136;1137;1375;1928;1929;2749;2981;2982;2983;3838;3839;3840;3841;4561;4562;4563;4564;4565;4861;4862;4863;4864;4865;4866;4867;7941;8061;8062;8063;8064;8065;8289;8290	761;1136;1375;1928;2749;2982;3841;4562;4861;7941;8062;8289		279;280;281;282		149;165;178;187
P60953;P60953-1;F8WET9;B1AH79;Q5JYX0;G3V4H1;G3V476;P84095;Q9H4E5-2;P17081;Q9H4E5	P60953;P60953-1	4;2;1;1;1;1;1;1;1;1;1	4;2;1;1;1;1;1;1;1;1;1	3;1;0;0;0;0;0;0;0;0;0	Cell division control protein 42 homolog	CDC42	>sp|P60953|CDC42_HUMAN Cell division control protein 42 homolog OS=Homo sapiens GN=CDC42 PE=1 SV=2;>sp|P60953-1|CDC42_HUMAN Isoform 1 of Cell division control protein 42 homolog OS=Homo sapiens GN=CDC42	11	4	4	3	4	1	4	1	3	1	25.7	25.7	19.9	21.258	191	191;191;50;86;136;153;178;191;192;205;214	0	35.583	25.7	5.2	52522000	52522000	0	6				678	550;2939;3068;4394	True;True;True;True	570;3084;3219;4609	767;4362;4363;4551;6718;6719	988;5638;5639;5890;8829;8830	988;5639;5890;8829
P61006;H0YLJ8;H0YL94;H0YMN7;H0YNE9;P62820-3;P61026;Q92930;P61006-2;P59190-2;P59190	P61006	3;1;1;1;1;1;1;1;1;1;1	3;1;1;1;1;1;1;1;1;1;1	2;0;0;0;0;0;0;0;0;0;0	Ras-related protein Rab-8A	RAB8A	>sp|P61006|RAB8A_HUMAN Ras-related protein Rab-8A OS=Homo sapiens GN=RAB8A PE=1 SV=1	11	3	3	2	3	0	3	0	2	0	12.6	12.6	7.2	23.668	207	207;47;48;92;188;129;200;207;207;208;212	0	28.205	12.6	0	19796000	19796000	0	4				679	2098;2237;2382	True;True;True	2172;2318;2468	3035;3237;3457;3458	3865;4102;4406;4407	3865;4102;4407
P61158;B4DXW1;F8WEW2;F8WE84;F8WDR7;Q9P1U1-2;Q9P1U1	P61158;B4DXW1	3;2;1;1;1;1;1	3;2;1;1;1;1;1	3;2;1;1;1;1;1	Actin-related protein 3	ACTR3	>sp|P61158|ARP3_HUMAN Actin-related protein 3 OS=Homo sapiens GN=ACTR3 PE=1 SV=3;>tr|B4DXW1|B4DXW1_HUMAN Actin-related protein 3 OS=Homo sapiens GN=ACTR3 PE=1 SV=1	7	3	3	3	3	0	3	0	3	0	10.8	10.8	10.8	47.371	418	418;367;34;41;84;330;418	0	19.168	10.8	0	8397800	8397800	0	3				681	1603;2444;2494	True;True;True	1655;2537;2589	2279;3553;3626	2931;4527;4613	2931;4527;4613
P61586;Q5JR06;Q5JR07;E9PN11;C9JNR4;E9PQH6;C9JX21;Q5JR08;Q5JR05;U3KQA9;U3KQV3;P08134;E9PLA2;C9J1T2;C9JRM1;P62745	P61586;Q5JR06;Q5JR07;E9PN11;C9JNR4;E9PQH6;C9JX21;Q5JR08;Q5JR05;U3KQA9;U3KQV3;P08134	3;2;2;2;2;2;2;2;2;2;2;2;1;1;1;1	3;2;2;2;2;2;2;2;2;2;2;2;1;1;1;1	3;2;2;2;2;2;2;2;2;2;2;2;1;1;1;1	Transforming protein RhoA;Rho-related GTP-binding protein RhoC	RHOA;RHOC	>sp|P61586|RHOA_HUMAN Transforming protein RhoA OS=Homo sapiens GN=RHOA PE=1 SV=1;>tr|Q5JR06|Q5JR06_HUMAN Rho-related GTP-binding protein RhoC (Fragment) OS=Homo sapiens GN=RHOC PE=3 SV=3;>tr|Q5JR07|Q5JR07_HUMAN Rho-related GTP-binding protein RhoC (Fragme	16	3	3	3	3	0	3	0	3	0	20.7	20.7	20.7	21.768	193	193;92;127;129;129;169;187;189;199;249;272;193;66;86;90;196	0	28.324	20.7	0	26218000	26218000	0	4				685	2560;2675;3154	True;True;True	2658;2791;2792;3310	3717;3882;3883;4685	4719;4909;4910;6073	4719;4910;6073		284		134
P61981	P61981	4	1	1	14-3-3 protein gamma;14-3-3 protein gamma, N-terminally processed	YWHAG	>sp|P61981|1433G_HUMAN 14-3-3 protein gamma OS=Homo sapiens GN=YWHAG PE=1 SV=2	1	4	1	1	4	1	1	0	1	0	14.2	4	4	28.302	247	247	0.002584	6.735	14.2	4	2665800	2665800	0	1				688	490;798;2150;2855	True;False;False;False	506;825;2224;2993	683;1119;1120;3101;4226	874;1428;1429;3938;5459	874;1428;3938;5459
P62191;P62191-2	P62191;P62191-2	4;3	4;3	4;3	26S protease regulatory subunit 4	PSMC1	>sp|P62191|PRS4_HUMAN 26S protease regulatory subunit 4 OS=Homo sapiens GN=PSMC1 PE=1 SV=1;>sp|P62191-2|PRS4_HUMAN Isoform 2 of 26S protease regulatory subunit 4 OS=Homo sapiens GN=PSMC1	2	4	4	4	4	0	4	0	4	0	12	12	12	49.184	440	440;367	0	24.95	12	0	3582500	3582500	0	3				689	2454;2903;3202;3905	True;True;True;True	2547;3046;3359;4104	3565;4310;4752;5947	4541;5574;6157;7813	4541;5574;6157;7813		285		85
P62249;M0R210;M0R1M5;M0R3H0;Q6IPX4;A0A087WZ27;M0QX76	P62249;M0R210;M0R1M5;M0R3H0;Q6IPX4	5;4;3;3;3;2;1	5;4;3;3;3;2;1	5;4;3;3;3;2;1	40S ribosomal protein S16	RPS16	>sp|P62249|RS16_HUMAN 40S ribosomal protein S16 OS=Homo sapiens GN=RPS16 PE=1 SV=2;>tr|M0R210|M0R210_HUMAN 40S ribosomal protein S16 OS=Homo sapiens GN=RPS16 PE=1 SV=1;>tr|M0R1M5|M0R1M5_HUMAN 40S ribosomal protein S16 (Fragment) OS=Homo sapiens GN=RPS16 PE	7	5	5	5	4	1	4	1	4	1	34.2	34.2	34.2	16.445	146	146;129;85;100;152;146;50	0	31.284	28.8	5.5	31218000	26163000	5055600	6				691	1019;2371;3582;3752;4150	True;True;True;True;True	1057;2457;3757;3936;4362	1454;3440;5431;5432;5686;6359	1874;4386;7156;7157;7492;8358	1874;4386;7156;7492;8358
P62258;P62258-2;B4DJF2;I3L3T1;K7EM20;K7EIT4;P31947-2;P31947;I3L0W5;A2IDB2	P62258;P62258-2	11;9;5;5;5;4;3;3;2;1	11;9;5;5;5;4;3;3;2;1	8;7;3;3;4;3;0;0;1;0	14-3-3 protein epsilon	YWHAE	>sp|P62258|1433E_HUMAN 14-3-3 protein epsilon OS=Homo sapiens GN=YWHAE PE=1 SV=1;>sp|P62258-2|1433E_HUMAN Isoform SV of 14-3-3 protein epsilon OS=Homo sapiens GN=YWHAE	10	11	11	8	11	1	11	1	8	0	49.4	49.4	39.6	29.174	255	255;233;94;107;115;109;216;248;38;162	0	129.81	49.4	3.9	185570000	185400000	172960	18				692	15;43;798;870;958;1885;2150;2316;2617;2855;4352	True;True;True;True;True;True;True;True;True;True;True	15;44;825;903;995;1945;2224;2400;2719;2720;2993;4565	18;19;57;1119;1120;1229;1360;2699;3101;3351;3793;3794;4226;6659	23;24;73;74;75;1428;1429;1575;1738;3430;3938;4253;4807;4808;4809;4810;5459;8752	23;73;1428;1575;1738;3430;3938;4253;4808;5459;8752		286		1
P62495;B7Z7P8;P62495-2;D6RCB3;I3L492	P62495;B7Z7P8;P62495-2	6;5;5;1;1	6;5;5;1;1	6;5;5;1;1	Eukaryotic peptide chain release factor subunit 1	ETF1	>sp|P62495|ERF1_HUMAN Eukaryotic peptide chain release factor subunit 1 OS=Homo sapiens GN=ETF1 PE=1 SV=3;>tr|B7Z7P8|B7Z7P8_HUMAN Eukaryotic peptide chain release factor subunit 1 OS=Homo sapiens GN=ETF1 PE=1 SV=1;>sp|P62495-2|ERF1_HUMAN Isoform 2 of Eukar	5	6	6	6	6	0	6	0	6	0	14.9	14.9	14.9	49.03	437	437;423;404;95;208	0	48.185	14.9	0	46846000	46846000	0	8				696	68;1342;1927;4298;4330;4397	True;True;True;True;True;True	69;1392;1993;4511;4543;4612	88;1913;2772;6562;6622;6722	112;2450;2451;2452;3519;8616;8705;8834	112;2451;3519;8616;8705;8834
P62906	P62906	6	6	6	60S ribosomal protein L10a	RPL10A	>sp|P62906|RL10A_HUMAN 60S ribosomal protein L10a OS=Homo sapiens GN=RPL10A PE=1 SV=2	1	6	6	6	6	1	6	1	6	1	26.3	26.3	26.3	24.831	217	217	0	36.142	26.3	5.5	44481000	44344000	137040	7				705	447;811;1219;1323;2132;4299	True;True;True;True;True;True	460;838;1264;1373;2206;4512	627;1137;1733;1885;3078;6563;6564	800;1452;2219;2408;3912;8617;8618	800;1452;2219;2408;3912;8618
P62937-2;P62937;F8WE65;C9J5S7	P62937-2;P62937	4;4;1;1	4;4;1;1	4;4;1;1	Peptidyl-prolyl cis-trans isomerase A;Peptidyl-prolyl cis-trans isomerase A, N-terminally processed	PPIA	>sp|P62937-2|PPIA_HUMAN Isoform 2 of Peptidyl-prolyl cis-trans isomerase A OS=Homo sapiens GN=PPIA;>sp|P62937|PPIA_HUMAN Peptidyl-prolyl cis-trans isomerase A OS=Homo sapiens GN=PPIA PE=1 SV=2	4	4	4	4	4	1	4	1	4	1	24.8	24.8	24.8	11.418	105	105;165;120;121	0	28.84	24.8	8.6	37960000	36111000	1848900	5				708	986;1262;4068;4069	True;True;True;True	1023;1309;4276;4277	1395;1790;1791;6240;6241	1790;2287;2288;8200;8201;8202	1790;2287;8200;8202		299;300		76;82
P63000;P60763;P63000-2;P15153;J3KSC4;J3QLK0;B1AH77;B1AH78;B1AH80	P63000;P60763;P63000-2;P15153;J3KSC4;J3QLK0;B1AH77;B1AH78;B1AH80	4;4;4;3;2;2;2;2;2	3;3;3;2;2;2;2;1;2	3;3;3;2;2;2;2;1;2	Ras-related C3 botulinum toxin substrate 1;Ras-related C3 botulinum toxin substrate 3;Ras-related C3 botulinum toxin substrate 2	RAC1;RAC3;RAC2	>sp|P63000|RAC1_HUMAN Ras-related C3 botulinum toxin substrate 1 OS=Homo sapiens GN=RAC1 PE=1 SV=1;>sp|P60763|RAC3_HUMAN Ras-related C3 botulinum toxin substrate 3 OS=Homo sapiens GN=RAC3 PE=1 SV=1;>sp|P63000-2|RAC1_HUMAN Isoform B of Ras-related C3 botuli	9	4	3	3	4	0	3	0	3	0	19.8	14.1	14.1	21.45	192	192;192;211;192;130;136;148;166;185	0	19.72	19.8	0	27233000	27233000	0	4				674	464;550;3861;4358	True;False;True;True	477;570;4058;4571	648;767;5879;6667	825;988;7733;8760;8761	825;988;7733;8761
P63104;E7EX29;B0AZS6;B7Z2E6;H0YB80;E7ESK7;P63104-2;E5RGE1;E5RIR4;E9PD24;E7EVZ2	P63104;E7EX29;B0AZS6;B7Z2E6;H0YB80;E7ESK7;P63104-2	10;9;6;5;5;5;5;4;4;4;4	7;6;5;4;4;3;4;2;2;2;2	6;5;4;3;3;3;3;2;2;2;2	14-3-3 protein zeta/delta	YWHAZ	>sp|P63104|1433Z_HUMAN 14-3-3 protein zeta/delta OS=Homo sapiens GN=YWHAZ PE=1 SV=1;>tr|E7EX29|E7EX29_HUMAN 14-3-3 protein zeta/delta (Fragment) OS=Homo sapiens GN=YWHAZ PE=1 SV=1;>tr|B0AZS6|B0AZS6_HUMAN 14-3-3 protein zeta/delta OS=Homo sapiens GN=YWHAZ P	11	10	7	6	10	1	7	0	6	0	48.2	38	34.3	27.745	245	245;246;168;125;130;137;170;52;75;92;98	0	150.06	48.2	4.1	134890000	134890000	0	11				710	652;798;1112;1486;2150;2621;2855;3547;3572;4354	True;False;True;True;False;True;False;True;True;True	675;825;1153;1154;1538;2224;2724;2725;2993;3722;3747;4567	916;1119;1120;1587;1588;2119;3101;3799;3800;4226;5379;5419;5420;6662	1177;1428;1429;2030;2031;2032;2746;3938;4817;4818;5459;7094;7144;7145;8755	1177;1428;2032;2746;3938;4818;5459;7094;7144;8755		195;301		1;160
P63167;F8VXI7;F8VXL2;F8VRV5;Q96FJ2	P63167;F8VXI7;F8VXL2;F8VRV5;Q96FJ2	2;1;1;1;1	2;1;1;1;1	2;1;1;1;1	Dynein light chain 1, cytoplasmic;Dynein light chain 2, cytoplasmic	DYNLL1;DYNLL2	>sp|P63167|DYL1_HUMAN Dynein light chain 1, cytoplasmic OS=Homo sapiens GN=DYNLL1 PE=1 SV=1;>tr|F8VXI7|F8VXI7_HUMAN Dynein light chain 1, cytoplasmic (Fragment) OS=Homo sapiens GN=DYNLL1 PE=1 SV=1;>tr|F8VXL2|F8VXL2_HUMAN Dynein light chain 1, cytoplasmic O	5	2	2	2	2	0	2	0	2	0	37.1	37.1	37.1	10.366	89	89;42;47;67;89	0.0015198	11.316	37.1	0	4127000	4127000	0	2				711	2740;2798	True;True	2872;2932	3991;4118	5041;5331	5041;5331
P63218	P63218	3	3	3	Guanine nucleotide-binding protein G(I)/G(S)/G(O) subunit gamma-5	GNG5	>sp|P63218|GBG5_HUMAN Guanine nucleotide-binding protein G(I)/G(S)/G(O) subunit gamma-5 OS=Homo sapiens GN=GNG5 PE=1 SV=3	1	3	3	3	3	0	3	0	3	0	29.4	29.4	29.4	7.3184	68	68	0	18.317	29.4	0	41738000	41738000	0	3				712	3329;3330;4203	True;True;True	3497;3498;4415	4947;4948;6437	6399;6400;8454	6399;6400;8454		302		10
P68363;P68363-2;P68366-2;P68366;F8VRZ4;F8VS66;F8VQQ4;F8VVB9;F8VX09;F8VWV9;A6NHL2-2;A6NHL2;C9K0S6;C9JDL2;C9JEV8;C9JQ00;C9JJQ8;F8VRK0;F8VXZ7;C9JDS9;F8W0F6	P68363;P68363-2;P68366-2;P68366	13;12;9;9;6;6;6;6;5;5;4;4;3;3;3;3;3;2;1;1;1	13;12;9;9;6;6;6;6;5;5;4;4;3;3;3;3;3;2;1;1;1	1;1;1;1;0;0;0;0;0;0;0;0;0;0;0;0;0;0;0;0;0	Tubulin alpha-1B chain;Tubulin alpha-4A chain	TUBA1B;TUBA4A	>sp|P68363|TBA1B_HUMAN Tubulin alpha-1B chain OS=Homo sapiens GN=TUBA1B PE=1 SV=1;>sp|P68363-2|TBA1B_HUMAN Isoform 2 of Tubulin alpha-1B chain OS=Homo sapiens GN=TUBA1B;>sp|P68366-2|TBA4A_HUMAN Isoform 2 of Tubulin alpha-4A chain OS=Homo sapiens GN=TUBA4A;	21	13	13	1	13	5	13	5	1	0	33.3	33.3	2.9	50.151	451	451;335;433;448;112;130;219;247;75;81;406;446;47;120;153;180;198;49;26;156;231	0	109.05	33.3	13.3	678150000	605570000	72581000	33				716	459;486;841;910;1017;1259;2199;3078;3079;3354;3705;4020;4367	True;True;True;True;True;True;True;True;True;True;True;True;True	472;501;502;871;945;1055;1305;2276;3229;3230;3523;3888;4226;4581	642;643;678;679;1182;1183;1285;1286;1451;1452;1786;3179;4566;4567;4568;4569;4979;5623;5624;5625;6168;6169;6678	818;819;864;865;866;867;868;869;1507;1508;1648;1649;1870;1871;1872;2283;4037;5906;5907;5908;5909;5910;5911;6435;7411;7412;7413;7414;8107;8108;8109;8110;8773	818;869;1508;1648;1871;2283;4037;5907;5911;6435;7412;8108;8773		308;309		302;398
P78347-2;P78347-4;P78347-3;P78347;P78347-5	P78347-2;P78347-4;P78347-3;P78347	5;5;5;5;2	5;5;5;5;2	5;5;5;5;2	General transcription factor II-I	GTF2I	>sp|P78347-2|GTF2I_HUMAN Isoform 2 of General transcription factor II-I OS=Homo sapiens GN=GTF2I;>sp|P78347-4|GTF2I_HUMAN Isoform 4 of General transcription factor II-I OS=Homo sapiens GN=GTF2I;>sp|P78347-3|GTF2I_HUMAN Isoform 3 of General transcription fa	5	5	5	5	5	0	5	0	5	0	7.4	7.4	7.4	107.97	957	957;977;978;998;274	0	32.875	7.4	0	14725000	14725000	0	5				721	310;334;774;926;3349	True;True;True;True;True	321;345;801;961;3517	433;462;1087;1310;4971	556;590;1383;1675;6427	556;590;1383;1675;6427
P78527;P78527-2;F5GX40	P78527;P78527-2	40;39;1	40;39;1	40;39;1	DNA-dependent protein kinase catalytic subunit	PRKDC	>sp|P78527|PRKDC_HUMAN DNA-dependent protein kinase catalytic subunit OS=Homo sapiens GN=PRKDC PE=1 SV=3;>sp|P78527-2|PRKDC_HUMAN Isoform 2 of DNA-dependent protein kinase catalytic subunit OS=Homo sapiens GN=PRKDC	3	40	40	40	40	4	40	4	40	4	12.2	12.2	12.2	469.08	4128	4128;4097;70	0	323.31	12.2	1.1	208030000	204820000	3211500	61				723	31;150;305;424;514;713;1475;1535;1650;1757;1869;1907;1951;2070;2141;2151;2365;2390;2392;2428;2462;2541;2644;2723;2785;2823;3004;3040;3061;3062;3094;3376;3381;3436;3448;3806;3816;3863;3882;4220	True;True;True;True;True;True;True;True;True;True;True;True;True;True;True;True;True;True;True;True;True;True;True;True;True;True;True;True;True;True;True;True;True;True;True;True;True;True;True;True	32;155;316;437;533;736;1527;1587;1703;1814;1929;1970;2020;2143;2215;2225;2451;2476;2478;2520;2556;2638;2752;2849;2919;2961;3151;3191;3212;3213;3245;3546;3551;3608;3620;3996;4008;4060;4080;4432	41;206;428;595;596;719;1004;1005;2100;2101;2181;2182;2183;2353;2530;2677;2736;2805;2992;3091;3102;3429;3430;3466;3468;3526;3575;3687;3832;3959;4101;4102;4167;4452;4510;4543;4544;4589;5019;5026;5108;5126;5777;5793;5881;5911;6459	52;257;549;762;763;925;1277;1278;1279;2722;2723;2818;2819;2820;3020;3021;3022;3227;3402;3403;3476;3565;3811;3812;3926;3939;3940;3941;4366;4367;4416;4418;4491;4554;4682;4683;4857;5006;5312;5313;5393;5756;5837;5838;5877;5878;5940;5941;6484;6491;6492;6493;6494;6590;6610;6611;7594;7613;7735;7771;8482	52;257;549;763;925;1278;2722;2818;3020;3227;3402;3476;3565;3812;3926;3940;4366;4416;4418;4491;4554;4682;4857;5006;5313;5393;5756;5837;5877;5878;5940;6484;6493;6590;6610;7594;7613;7735;7771;8482
Q00341;H0Y394;Q00341-2;H7C0A4;C9JHS9;C9J739;C9JMQ6;C9JQ82	Q00341;H0Y394;Q00341-2	6;4;4;2;1;1;1;1	6;4;4;2;1;1;1;1	5;4;4;2;0;0;0;0	Vigilin	HDLBP	>sp|Q00341|VIGLN_HUMAN Vigilin OS=Homo sapiens GN=HDLBP PE=1 SV=2;>tr|H0Y394|H0Y394_HUMAN Vigilin (Fragment) OS=Homo sapiens GN=HDLBP PE=1 SV=1;>sp|Q00341-2|VIGLN_HUMAN Isoform 2 of Vigilin OS=Homo sapiens GN=HDLBP	8	6	6	5	6	2	6	2	5	1	5.4	5.4	4.2	141.45	1268	1268;973;1235;333;17;19;47;54	0	42.008	5.4	2.1	47944000	44622000	3321600	9				726	1075;1529;1809;2554;3491;4070	True;True;True;True;True;True	1114;1581;1867;2652;3665;4278	1536;2173;2595;2596;3709;5194;5195;6242;6243	1969;2807;3311;3312;4711;6696;6697;8203;8204	1969;2807;3311;4711;6696;8204
Q01518-2;Q01518;Q5T0R7;Q5T0R6;Q5T0R5;Q5T0R4;Q5T0R3;Q5T0R2;Q5T0R1;Q5T0R9	Q01518-2;Q01518;Q5T0R7;Q5T0R6;Q5T0R5;Q5T0R4;Q5T0R3;Q5T0R2;Q5T0R1;Q5T0R9	2;2;1;1;1;1;1;1;1;1	2;2;1;1;1;1;1;1;1;1	2;2;1;1;1;1;1;1;1;1	Adenylyl cyclase-associated protein 1;Adenylyl cyclase-associated protein	CAP1	>sp|Q01518-2|CAP1_HUMAN Isoform 2 of Adenylyl cyclase-associated protein 1 OS=Homo sapiens GN=CAP1;>sp|Q01518|CAP1_HUMAN Adenylyl cyclase-associated protein 1 OS=Homo sapiens GN=CAP1 PE=1 SV=5;>tr|Q5T0R7|Q5T0R7_HUMAN Adenylyl cyclase-associated protein (Fr	10	2	2	2	2	0	2	0	2	0	4.9	4.9	4.9	51.83	474	474;475;174;176;180;202;203;208;215;263	0	12.133	4.9	0	4497100	4497100	0	3				731	2492;3607	True;True	2587;3782	3623;5483	4609;4610;7237	4610;7237
Q01813-2;Q01813;H0Y757;V9GY25;H0Y3Y3;B1APP8;B1APP6	Q01813-2;Q01813	3;3;1;1;1;1;1	3;3;1;1;1;1;1	3;3;1;1;1;1;1	ATP-dependent 6-phosphofructokinase, platelet type	PFKP	>sp|Q01813-2|PFKAP_HUMAN Isoform 2 of ATP-dependent 6-phosphofructokinase, platelet type OS=Homo sapiens GN=PFKP;>sp|Q01813|PFKAP_HUMAN ATP-dependent 6-phosphofructokinase, platelet type OS=Homo sapiens GN=PFKP PE=1 SV=2	7	3	3	3	3	0	3	0	3	0	4.3	4.3	4.3	85.315	776	776;784;103;118;166;202;240	0	20.218	4.3	0	4805700	4805700	0	3				732	1105;2940;4359	True;True;True	1145;3085;4572	1576;4364;6668	2014;5640;8762	2014;5640;8762
Q02790	Q02790	2	2	2	Peptidyl-prolyl cis-trans isomerase FKBP4;Peptidyl-prolyl cis-trans isomerase FKBP4, N-terminally processed	FKBP4	>sp|Q02790|FKBP4_HUMAN Peptidyl-prolyl cis-trans isomerase FKBP4 OS=Homo sapiens GN=FKBP4 PE=1 SV=3	1	2	2	2	2	0	2	0	2	0	7.2	7.2	7.2	51.804	459	459	0	12.963	7.2	0	4947800	4947800	0	2				734	101;1410	True;True	104;1461	138;2003	175;2566	175;2566
Q04917;F8WEB6;A2IDB1	Q04917;F8WEB6;A2IDB1	4;2;2	1;1;1	1;1;1	14-3-3 protein eta	YWHAH	>sp|Q04917|1433F_HUMAN 14-3-3 protein eta OS=Homo sapiens GN=YWHAH PE=1 SV=4;>tr|F8WEB6|F8WEB6_HUMAN 14-3-3 protein eta OS=Homo sapiens GN=YWHAH PE=1 SV=1;>tr|A2IDB1|A2IDB1_HUMAN 14-3-3 protein eta OS=Homo sapiens GN=YWHAH PE=1 SV=1	3	4	1	1	4	1	1	0	1	0	13.8	3.7	3.7	28.218	246	246;39;72	0.0098361	6.0029	13.8	4.1	5325900	5325900	0	1				736	798;1399;2150;2855	False;True;False;False	825;1449;2224;2993	1119;1120;1988;3101;4226	1428;1429;2545;3938;5459	1428;2545;3938;5459
Q07065	Q07065	4	4	4	Cytoskeleton-associated protein 4	CKAP4	>sp|Q07065|CKAP4_HUMAN Cytoskeleton-associated protein 4 OS=Homo sapiens GN=CKAP4 PE=1 SV=2	1	4	4	4	4	0	4	0	4	0	9.3	9.3	9.3	66.022	602	602	0	31.314	9.3	0	12667000	12667000	0	5				739	463;1818;2236;3531	True;True;True;True	476;1876;2317;3706	647;2609;3236;5359	823;824;3326;4101;7068	823;3326;4101;7068
Q09161	Q09161	2	2	2	Nuclear cap-binding protein subunit 1	NCBP1	>sp|Q09161|NCBP1_HUMAN Nuclear cap-binding protein subunit 1 OS=Homo sapiens GN=NCBP1 PE=1 SV=1	1	2	2	2	2	0	2	0	2	0	4.1	4.1	4.1	91.838	790	790	0	13.335	4.1	0	4289700	4289700	0	2				746	2214;2645	True;True	2295;2753	3209;3833	4072;4858	4072;4858
Q12874	Q12874	2	2	2	Splicing factor 3A subunit 3	SF3A3	>sp|Q12874|SF3A3_HUMAN Splicing factor 3A subunit 3 OS=Homo sapiens GN=SF3A3 PE=1 SV=1	1	2	2	2	2	0	2	0	2	0	3.6	3.6	3.6	58.848	501	501	0	12.378	3.6	0	2558400	2558400	0	3				750	1696;2643	True;True	1750;2751	2428;3831	3100;4855;4856	3100;4855
Q12931-2;Q12931;I3L0K7;I3L239	Q12931-2;Q12931;I3L0K7	8;8;6;2	8;8;6;2	8;8;6;2	Heat shock protein 75 kDa, mitochondrial	TRAP1	>sp|Q12931-2|TRAP1_HUMAN Isoform 2 of Heat shock protein 75 kDa, mitochondrial OS=Homo sapiens GN=TRAP1;>sp|Q12931|TRAP1_HUMAN Heat shock protein 75 kDa, mitochondrial OS=Homo sapiens GN=TRAP1 PE=1 SV=3;>tr|I3L0K7|I3L0K7_HUMAN Heat shock protein 75 kDa, mi	4	8	8	8	7	2	7	2	7	2	15.4	15.4	15.4	74.267	651	651;704;495;215	0	73.001	13.5	3.8	44710000	41211000	3498700	10				752	148;354;983;1070;3428;3600;4326;4393	True;True;True;True;True;True;True;True	153;366;1020;1109;3600;3775;4539;4608	204;490;491;1391;1531;5100;5475;6617;6717	255;640;641;642;1786;1963;6581;7226;8700;8828	255;640;1786;1963;6581;7226;8700;8828
Q13045-2;Q13045;J3KS39;J3KS54;Q13045-3	Q13045-2;Q13045;J3KS39;J3KS54;Q13045-3	2;2;1;1;1	2;2;1;1;1	2;2;1;1;1	Protein flightless-1 homolog	FLII	>sp|Q13045-2|FLII_HUMAN Isoform 2 of Protein flightless-1 homolog OS=Homo sapiens GN=FLII;>sp|Q13045|FLII_HUMAN Protein flightless-1 homolog OS=Homo sapiens GN=FLII PE=1 SV=2;>tr|J3KS39|J3KS39_HUMAN Protein flightless-1 homolog OS=Homo sapiens GN=FLII PE=1	5	2	2	2	2	0	2	0	2	0	1.7	1.7	1.7	138.49	1214	1214;1269;51;700;1258	0	12.669	1.7	0	860640	860640	0	2				754	85;2631	True;True	87;2736	115;3813	148;4835	148;4835
Q13200-2;Q13200-3;Q13200	Q13200-2;Q13200-3;Q13200	2;2;2	2;2;2	2;2;2	26S proteasome non-ATPase regulatory subunit 2	PSMD2	>sp|Q13200-2|PSMD2_HUMAN Isoform 2 of 26S proteasome non-ATPase regulatory subunit 2 OS=Homo sapiens GN=PSMD2;>sp|Q13200-3|PSMD2_HUMAN Isoform 3 of 26S proteasome non-ATPase regulatory subunit 2 OS=Homo sapiens GN=PSMD2;>sp|Q13200|PSMD2_HUMAN 26S proteasom	3	2	2	2	2	0	2	0	2	0	2.9	2.9	2.9	82.193	749	749;778;908	0	11.824	2.9	0	830700	830700	0	3				756	937;3691	True;True	972;3874	1325;5601	1693;1694;7387	1694;7387
Q13263;Q13263-2;M0R0K9;M0R2I3	Q13263;Q13263-2;M0R0K9	5;4;3;1	5;4;3;1	5;4;3;1	Transcription intermediary factor 1-beta	TRIM28	>sp|Q13263|TIF1B_HUMAN Transcription intermediary factor 1-beta OS=Homo sapiens GN=TRIM28 PE=1 SV=5;>sp|Q13263-2|TIF1B_HUMAN Isoform 2 of Transcription intermediary factor 1-beta OS=Homo sapiens GN=TRIM28;>tr|M0R0K9|M0R0K9_HUMAN Transcription intermediary	4	5	5	5	5	0	5	0	5	0	7.7	7.7	7.7	88.549	835	835;753;460;162	0	30.239	7.7	0	19207000	19207000	0	5				757	94;679;1713;2022;2507	True;True;True;True;True	97;702;1767;2092;2602	127;955;2455;2913;3640	164;1223;3135;3713;4629	164;1223;3135;3713;4629
Q13617;Q13617-2;Q5T2B5;Q5T2B4	Q13617;Q13617-2;Q5T2B5	7;7;6;1	7;7;6;1	7;7;6;1	Cullin-2	CUL2	>sp|Q13617|CUL2_HUMAN Cullin-2 OS=Homo sapiens GN=CUL2 PE=1 SV=2;>sp|Q13617-2|CUL2_HUMAN Isoform 2 of Cullin-2 OS=Homo sapiens GN=CUL2;>tr|Q5T2B5|Q5T2B5_HUMAN Cullin-2 OS=Homo sapiens GN=CUL2 PE=1 SV=1	4	7	7	7	7	2	7	2	7	2	10.2	10.2	10.2	86.982	745	745;764;706;216	0	55.343	10.2	2.4	38486000	35793000	2693600	11				761	1359;1523;1699;2341;3012;4049;4342	True;True;True;True;True;True;True	1409;1575;1753;2427;3161;4256;4555	1935;1936;2167;2432;3393;4468;6211;6212;6213;6214;6644	2481;2482;2798;3104;4321;5775;8164;8165;8166;8167;8734	2481;2798;3104;4321;5775;8164;8734
Q14008-2;Q14008;Q14008-3;E9PQH5;H0YDX5	Q14008-2;Q14008;Q14008-3	11;11;11;2;2	11;11;11;2;2	11;11;11;2;2	Cytoskeleton-associated protein 5	CKAP5	>sp|Q14008-2|CKAP5_HUMAN Isoform 2 of Cytoskeleton-associated protein 5 OS=Homo sapiens GN=CKAP5;>sp|Q14008|CKAP5_HUMAN Cytoskeleton-associated protein 5 OS=Homo sapiens GN=CKAP5 PE=1 SV=3;>sp|Q14008-3|CKAP5_HUMAN Isoform 3 of Cytoskeleton-associated prote	5	11	11	11	11	1	11	1	11	1	6.5	6.5	6.5	218.52	1972	1972;2032;2039;151;203	0	77.172	6.5	0.7	32182000	32182000	0	14				765	552;1388;1676;1802;2218;3019;3562;3818;3843;4146;4380	True;True;True;True;True;True;True;True;True;True;True	572;1438;1730;1860;2299;3168;3737;4010;4039;4358;4595	770;1971;2398;2587;3214;4476;5405;5406;5795;5849;6354;6699	991;2526;3068;3298;4077;5788;7126;7127;7615;7616;7688;7689;8353;8801	991;2526;3068;3298;4077;5788;7126;7615;7688;8353;8801
Q14152-2;Q14152	Q14152-2;Q14152	6;6	6;6	6;6	Eukaryotic translation initiation factor 3 subunit A	EIF3A	>sp|Q14152-2|EIF3A_HUMAN Isoform 2 of Eukaryotic translation initiation factor 3 subunit A OS=Homo sapiens GN=EIF3A;>sp|Q14152|EIF3A_HUMAN Eukaryotic translation initiation factor 3 subunit A OS=Homo sapiens GN=EIF3A PE=1 SV=1	2	6	6	6	6	0	6	0	6	0	4.1	4.1	4.1	162.63	1348	1348;1382	0	36.906	4.1	0	19698000	19698000	0	6				768	1317;1849;2227;2254;2362;3156	True;True;True;True;True;True	1367;1907;2308;2337;2448;3312	1877;2650;3225;3261;3425;4687	2391;3371;4088;4132;4362;6078	2391;3371;4088;4132;4362;6078
Q14160;Q14160-3;Q14160-2	Q14160;Q14160-3;Q14160-2	2;2;1	2;2;1	2;2;1	Protein scribble homolog	SCRIB	>sp|Q14160|SCRIB_HUMAN Protein scribble homolog OS=Homo sapiens GN=SCRIB PE=1 SV=4;>sp|Q14160-3|SCRIB_HUMAN Isoform 3 of Protein scribble homolog OS=Homo sapiens GN=SCRIB;>sp|Q14160-2|SCRIB_HUMAN Isoform 2 of Protein scribble homolog OS=Homo sapiens GN=SCR	3	2	2	2	2	0	2	0	2	0	1	1	1	174.88	1630	1630;1655;1549	0	12.899	1	0	3352700	3352700	0	3				769	1733;1746	True;True	1790;1803	2496;2497;2517	3186;3187;3209	3186;3209
Q14204;H0YJ21	Q14204	40;1	40;1	40;1	Cytoplasmic dynein 1 heavy chain 1	DYNC1H1	>sp|Q14204|DYHC1_HUMAN Cytoplasmic dynein 1 heavy chain 1 OS=Homo sapiens GN=DYNC1H1 PE=1 SV=5	2	40	40	40	39	4	39	4	39	4	10.2	10.2	10.2	532.4	4646	4646;180	0	282.58	10	0.8	182230000	180640000	1594200	52				771	117;261;623;783;1239;1585;1617;1624;1625;1830;1832;1932;1972;1973;2144;2222;2284;2571;2711;2953;2994;3087;3102;3374;3393;3425;3482;3569;3653;3799;3802;3839;3938;3957;4115;4126;4215;4267;4286;4386	True;True;True;True;True;True;True;True;True;True;True;True;True;True;True;True;True;True;True;True;True;True;True;True;True;True;True;True;True;True;True;True;True;True;True;True;True;True;True;True	121;268;645;810;1284;1637;1669;1676;1677;1888;1890;1998;2041;2042;2218;2303;2368;2669;2836;3100;3141;3238;3258;3544;3564;3597;3655;3744;3833;3989;3992;4035;4139;4159;4323;4324;4336;4427;4480;4499;4601	161;367;879;1098;1758;2256;2299;2300;2314;2315;2625;2627;2777;2842;2843;3094;3219;3220;3301;3730;3944;4385;4436;4578;4611;5017;5047;5096;5181;5416;5548;5767;5768;5772;5773;5843;5844;6003;6028;6309;6310;6328;6451;6522;6547;6707	201;464;1134;1400;2249;2902;2956;2957;2977;2978;3344;3346;3529;3622;3623;3929;3930;4082;4083;4194;4195;4735;4988;5667;5668;5738;5925;5974;6481;6519;6520;6577;6682;7140;7319;7583;7584;7585;7589;7590;7681;7682;7896;7927;8297;8298;8322;8471;8472;8567;8596;8817	201;464;1134;1400;2249;2902;2956;2977;2978;3344;3346;3529;3622;3623;3929;4082;4195;4735;4988;5668;5738;5925;5974;6481;6520;6577;6682;7140;7319;7584;7589;7681;7896;7927;8298;8322;8472;8567;8596;8817		326;327		2342;4339
Q14683;G8JLG1;V9GYN9;V9GY57	Q14683;G8JLG1	7;6;1;1	7;6;1;1	7;6;1;1	Structural maintenance of chromosomes protein 1A	SMC1A	>sp|Q14683|SMC1A_HUMAN Structural maintenance of chromosomes protein 1A OS=Homo sapiens GN=SMC1A PE=1 SV=2;>tr|G8JLG1|G8JLG1_HUMAN Structural maintenance of chromosomes protein 1A OS=Homo sapiens GN=SMC1A PE=1 SV=2	4	7	7	7	6	1	6	1	6	1	5.8	5.8	5.8	143.23	1233	1233;1211;54;279	0	41.764	4.9	0.8	16540000	16540000	0	7				775	1033;1814;2320;2323;2427;2634;3333	True;True;True;True;True;True;True	1072;1872;2405;2408;2519;2739;3501	1480;2602;3358;3363;3525;3816;4952	1903;3319;4260;4265;4490;4838;6405	1903;3319;4260;4265;4490;4838;6405
Q14739;C9JXK0	Q14739;C9JXK0	3;2	3;2	3;2	Lamin-B receptor	LBR	>sp|Q14739|LBR_HUMAN Lamin-B receptor OS=Homo sapiens GN=LBR PE=1 SV=2;>tr|C9JXK0|C9JXK0_HUMAN Lamin-B receptor (Fragment) OS=Homo sapiens GN=LBR PE=1 SV=1	2	3	3	3	3	0	3	0	3	0	4.9	4.9	4.9	70.702	615	615;213	0	20.503	4.9	0	7009400	7009400	0	4				778	3220;3649;4244	True;True;True	3377;3829;4457	4778;5541;6495;6496	6188;7311;8532;8533	6188;7311;8533
Q14974;Q14974-2;J3KTM9;J3QKQ5;J3QR48;J3QRG4	Q14974;Q14974-2;J3KTM9	18;15;14;5;3;2	18;15;14;5;3;2	18;15;14;5;3;2	Importin subunit beta-1	KPNB1	>sp|Q14974|IMB1_HUMAN Importin subunit beta-1 OS=Homo sapiens GN=KPNB1 PE=1 SV=2;>sp|Q14974-2|IMB1_HUMAN Isoform 2 of Importin subunit beta-1 OS=Homo sapiens GN=KPNB1;>tr|J3KTM9|J3KTM9_HUMAN Importin subunit beta-1 (Fragment) OS=Homo sapiens GN=KPNB1 PE=1	6	18	18	18	17	4	17	4	17	4	24	24	24	97.169	876	876;731;690;248;149;60	0	193.51	22.9	4.8	201960000	197150000	4806400	38				780	313;588;802;1155;1398;2072;2139;2470;2639;2918;2969;3005;3260;3417;3469;3846;3894;4077	True;True;True;True;True;True;True;True;True;True;True;True;True;True;True;True;True;True	324;609;829;1197;1448;2145;2213;2565;2745;2746;3062;3116;3152;3421;3422;3589;3641;3642;4042;4043;4092;4285	437;822;1126;1644;1645;1986;1987;2994;3089;3589;3824;3825;3826;4331;4405;4406;4453;4845;4846;4847;5087;5158;5159;5160;5161;5855;5856;5931;6253;6254	560;1049;1436;1437;2102;2103;2542;2543;2544;3814;3923;3924;4569;4848;4849;4850;5598;5691;5692;5757;5758;6268;6269;6270;6567;6650;6651;6652;6653;6654;7701;7702;7703;7794;8217;8218;8219;8220	560;1049;1437;2102;2544;3814;3923;4569;4848;5598;5692;5758;6268;6567;6653;7701;7794;8218		328;329;330;331		1;533;555;754
Q15021;F5H431;F5GZK7;E7EN77	Q15021	3;1;1;1	3;1;1;1	3;1;1;1	Condensin complex subunit 1	NCAPD2	>sp|Q15021|CND1_HUMAN Condensin complex subunit 1 OS=Homo sapiens GN=NCAPD2 PE=1 SV=3	4	3	3	3	3	0	3	0	3	0	3.5	3.5	3.5	157.18	1401	1401;81;118;919	0	28.767	3.5	0	2300800	2300800	0	3				782	689;3317;4377	True;True;True	712;3484;4592	969;4928;6695	1241;6375;8796	1241;6375;8796
Q15029-2;Q15029-3;Q15029;K7EJ74;K7EP67	Q15029-2;Q15029-3;Q15029;K7EJ74;K7EP67	5;5;5;3;3	4;4;4;2;2	4;4;4;2;2	116 kDa U5 small nuclear ribonucleoprotein component	EFTUD2	>sp|Q15029-2|U5S1_HUMAN Isoform 2 of 116 kDa U5 small nuclear ribonucleoprotein component OS=Homo sapiens GN=EFTUD2;>sp|Q15029-3|U5S1_HUMAN Isoform 3 of 116 kDa U5 small nuclear ribonucleoprotein component OS=Homo sapiens GN=EFTUD2;>sp|Q15029|U5S1_HUMAN 11	5	5	4	4	5	1	4	1	4	1	6.5	5.4	5.4	105.38	937	937;962;972;134;223	0	25.325	6.5	1.4	10927000	10442000	484740	7				783	990;1449;1763;3903;4309	True;False;True;True;True	1027;1501;1820;4102;4522	1400;2064;2536;2537;5944;6585	1795;2653;2654;2655;2656;2657;3235;3236;3237;3238;7810;8648	1795;2654;3238;7810;8648
Q15084-3;Q15084;Q15084-4;Q15084-5;Q15084-2	Q15084-3;Q15084;Q15084-4;Q15084-5;Q15084-2	5;5;5;5;5	5;5;5;5;5	5;5;5;5;5	Protein disulfide-isomerase A6	PDIA6	>sp|Q15084-3|PDIA6_HUMAN Isoform 3 of Protein disulfide-isomerase A6 OS=Homo sapiens GN=PDIA6;>sp|Q15084|PDIA6_HUMAN Protein disulfide-isomerase A6 OS=Homo sapiens GN=PDIA6 PE=1 SV=1;>sp|Q15084-4|PDIA6_HUMAN Isoform 4 of Protein disulfide-isomerase A6 OS=H	5	5	5	5	5	0	5	0	5	0	16	16	16	47.837	437	437;440;445;488;492	0	59.135	16	0	19844000	19844000	0	5				786	1578;2140;2845;2913;3663	True;True;True;True;True	1630;2214;2983;3057;3844	2247;3090;4213;4326;5565	2893;3925;5444;5593;7343	2893;3925;5444;5593;7343
Q16186;A0A087WX59	Q16186;A0A087WX59	2;1	2;1	2;1	Proteasomal ubiquitin receptor ADRM1	ADRM1	>sp|Q16186|ADRM1_HUMAN Proteasomal ubiquitin receptor ADRM1 OS=Homo sapiens GN=ADRM1 PE=1 SV=2;>tr|A0A087WX59|A0A087WX59_HUMAN Proteasomal ubiquitin receptor ADRM1 OS=Homo sapiens GN=ADRM1 PE=1 SV=1	2	2	2	2	2	0	2	0	2	0	8.6	8.6	8.6	42.153	407	407;368	0	12.134	8.6	0	2624900	2624900	0	3				796	3458;3822	True;True	3630;4014	5139;5800	6630;7621;7622	6630;7621
Q32Q12;P22392-2;J3KPD9;P22392;E7ERL0;E5RHP0;F6XY72;C9K028;O60361	Q32Q12;P22392-2;J3KPD9;P22392;E7ERL0;E5RHP0;F6XY72	6;6;5;5;4;3;3;2;2	6;6;5;5;4;3;3;2;2	2;2;1;2;0;0;1;0;1	Nucleoside diphosphate kinase;Nucleoside diphosphate kinase B	NME1-NME2;NME2;NME1	>tr|Q32Q12|Q32Q12_HUMAN Nucleoside diphosphate kinase OS=Homo sapiens GN=NME1-NME2 PE=1 SV=1;>sp|P22392-2|NDKB_HUMAN Isoform 3 of Nucleoside diphosphate kinase B OS=Homo sapiens GN=NME2;>tr|J3KPD9|J3KPD9_HUMAN Nucleoside diphosphate kinase B OS=Homo sapien	9	6	6	2	6	0	6	0	2	0	34.6	34.6	5.8	32.642	292	292;267;197;152;139;82;82;60;137	0	53.243	34.6	0	96237000	96237000	0	14				518	376;1309;1517;2822;3651;4141	True;True;True;True;True;True	388;1359;1569;2960;3831;4351;4352	526;1865;1866;2160;4165;4166;5545;6347;6348	687;2376;2377;2378;2379;2380;2790;5391;5392;7315;8344;8345;8346;8347	687;2376;2790;5391;7315;8346		180		115
Q3ZCQ8;Q3ZCQ8-2;M0R0C3;M0R2F8;M0R047;Q3ZCQ8-3	Q3ZCQ8;Q3ZCQ8-2;M0R0C3;M0R2F8;M0R047;Q3ZCQ8-3	2;2;1;1;1;1	2;2;1;1;1;1	2;2;1;1;1;1	Mitochondrial import inner membrane translocase subunit TIM50	TIMM50	>sp|Q3ZCQ8|TIM50_HUMAN Mitochondrial import inner membrane translocase subunit TIM50 OS=Homo sapiens GN=TIMM50 PE=1 SV=2;>sp|Q3ZCQ8-2|TIM50_HUMAN Isoform 2 of Mitochondrial import inner membrane translocase subunit TIM50 OS=Homo sapiens GN=TIMM50;>tr|M0R0C	6	2	2	2	2	0	2	0	2	0	6.8	6.8	6.8	39.646	353	353;456;104;157;227;240	0	16.184	6.8	0	6273800	6273800	0	2				802	1954;2248	True;True	2023;2330	2814;3251	3581;4120	3581;4120
Q4VCS5;A6NP16;E7ERM3;Q4VCS5-2	Q4VCS5;A6NP16;E7ERM3;Q4VCS5-2	7;5;5;5	7;5;5;5	7;5;5;5	Angiomotin	AMOT	>sp|Q4VCS5|AMOT_HUMAN Angiomotin OS=Homo sapiens GN=AMOT PE=1 SV=1;>tr|A6NP16|A6NP16_HUMAN Angiomotin OS=Homo sapiens GN=AMOT PE=1 SV=1;>tr|E7ERM3|E7ERM3_HUMAN Angiomotin OS=Homo sapiens GN=AMOT PE=1 SV=1;>sp|Q4VCS5-2|AMOT_HUMAN Isoform 2 of Angiomotin OS=	4	7	7	7	7	2	7	2	7	2	8.5	8.5	8.5	118.08	1084	1084;597;852;675	0	59.872	8.5	2.8	28166000	25417000	2748900	10				803	355;765;818;1232;2712;2914;4194	True;True;True;True;True;True;True	367;791;845;1277;2837;3058;4406	492;1076;1145;1146;1750;1751;3945;4327;6423	643;1372;1461;1462;1463;2238;2239;4989;5594;8439	643;1372;1462;2238;4989;5594;8439
Q5H907;Q5H909;Q9UNF1-2;Q9UNF1	Q5H907;Q5H909;Q9UNF1-2;Q9UNF1	2;2;2;2	2;2;2;2	2;2;2;2	Melanoma-associated antigen D2	MAGED2	>tr|Q5H907|Q5H907_HUMAN Melanoma antigen family D, 2, isoform CRA_d OS=Homo sapiens GN=MAGED2 PE=1 SV=1;>tr|Q5H909|Q5H909_HUMAN Melanoma-associated antigen D2 OS=Homo sapiens GN=MAGED2 PE=1 SV=2;>sp|Q9UNF1-2|MAGD2_HUMAN Isoform 2 of Melanoma-associated ant	4	2	2	2	2	0	2	0	2	0	4	4	4	55.795	521	521;588;588;606	0	13.166	4	0	2744200	2744200	0	2				805	7;3470	True;True	7;3643	8;5162	9;6655	9;6655
Q5HY54;P21333-2;P21333;Q60FE5;A0A087WWY3;F8WE98;H0Y5C6;H7C5L4;Q14315-2;Q14315	Q5HY54;P21333-2;P21333;Q60FE5;A0A087WWY3	21;21;21;20;19;4;2;1;1;1	21;21;21;20;19;4;2;1;1;1	20;20;20;19;19;4;1;0;1;1	Filamin-A	FLNA	>tr|Q5HY54|Q5HY54_HUMAN Filamin-A OS=Homo sapiens GN=FLNA PE=1 SV=1;>sp|P21333-2|FLNA_HUMAN Isoform 2 of Filamin-A OS=Homo sapiens GN=FLNA;>sp|P21333|FLNA_HUMAN Filamin-A OS=Homo sapiens GN=FLNA PE=1 SV=4;>tr|Q60FE5|Q60FE5_HUMAN Filamin A OS=Homo sapiens G	10	21	21	20	21	1	21	1	20	1	11.5	11.5	11.2	276.55	2607	2607;2639;2647;2620;2315;604;281;135;2692;2725	0	194.43	11.5	0.6	93220000	92530000	689650	33				514	144;174;186;316;481;485;831;1314;1364;1753;1798;2031;3212;3788;3912;4072;4155;4172;4189;4211;4335	True;True;True;True;True;True;True;True;True;True;True;True;True;True;True;True;True;True;True;True;True	149;180;192;327;496;500;860;1364;1414;1810;1856;2101;3369;3978;4111;4280;4367;4384;4401;4423;4548	199;241;256;440;672;677;1167;1874;1941;2526;2581;2925;4769;5751;5960;5961;6246;6247;6365;6366;6391;6416;6446;6629	250;302;320;563;857;862;863;1490;2388;2487;3220;3292;3726;3727;6177;6178;7565;7827;7828;7829;8207;8208;8365;8366;8398;8399;8428;8429;8430;8464;8465;8466;8712	250;302;320;563;857;862;1490;2388;2487;3220;3292;3727;6177;7565;7827;8207;8365;8398;8428;8466;8712
Q5JSD2;Q5JSD1;P45880;P45880-2;P45880-1	Q5JSD2;Q5JSD1;P45880;P45880-2;P45880-1	3;3;3;2;2	3;3;3;2;2	3;3;3;2;2	Voltage-dependent anion-selective channel protein 2	VDAC2	>tr|Q5JSD2|Q5JSD2_HUMAN Voltage-dependent anion-selective channel protein 2 (Fragment) OS=Homo sapiens GN=VDAC2 PE=1 SV=3;>tr|Q5JSD1|Q5JSD1_HUMAN Voltage-dependent anion-selective channel protein 2 (Fragment) OS=Homo sapiens GN=VDAC2 PE=1 SV=1;>sp|P45880|V	5	3	3	3	3	1	3	1	3	1	15.4	15.4	15.4	21.294	195	195;204;294;283;309	0	18.964	15.4	4.6	12585000	12399000	186350	4				613	414;2528;2875	True;True;True	426;2623;3018	578;579;3668;4268	743;744;4662;5527	743;4662;5527
Q5LJB0;Q5LJA5;Q5LJA9;Q9Y5K5-2;Q9Y5K5-4;Q9Y5K5-3;Q9Y5K5;H0Y4E0;H0Y6Y4	Q5LJB0;Q5LJA5;Q5LJA9;Q9Y5K5-2;Q9Y5K5-4;Q9Y5K5-3;Q9Y5K5;H0Y4E0;H0Y6Y4	2;2;2;2;2;2;2;1;1	2;2;2;2;2;2;2;1;1	2;2;2;2;2;2;2;1;1	Ubiquitin carboxyl-terminal hydrolase isozyme L5	UCHL5	>tr|Q5LJB0|Q5LJB0_HUMAN Ubiquitin carboxyl-terminal hydrolase (Fragment) OS=Homo sapiens GN=UCHL5 PE=1 SV=1;>tr|Q5LJA5|Q5LJA5_HUMAN Ubiquitin carboxyl-terminal hydrolase OS=Homo sapiens GN=UCHL5 PE=1 SV=1;>tr|Q5LJA9|Q5LJA9_HUMAN Ubiquitin carboxyl-terminal	9	2	2	2	2	0	2	0	2	0	6.2	6.2	6.2	29.116	258	258;355;368;316;326;328;329;183;218	0	11.699	6.2	0	3412900	3412900	0	4				809	2213;2596	True;True	2294;2695	3208;3764	4070;4071;4770;4771	4070;4771
Q5QNZ2;P24539	Q5QNZ2;P24539	2;2	2;2	2;2	ATP synthase F(0) complex subunit B1, mitochondrial	ATP5F1	>tr|Q5QNZ2|Q5QNZ2_HUMAN ATP synthase F(0) complex subunit B1, mitochondrial OS=Homo sapiens GN=ATP5F1 PE=1 SV=1;>sp|P24539|AT5F1_HUMAN ATP synthase F(0) complex subunit B1, mitochondrial OS=Homo sapiens GN=ATP5F1 PE=1 SV=2	2	2	2	2	2	0	2	0	2	0	13.8	13.8	13.8	22.275	195	195;256	0	31.85	13.8	0	12481000	12481000	0	3				528	1738;2998	True;True	1795;3145	2508;4442	3200;5744;5745	3200;5744
Q5RKV6	Q5RKV6	3	3	3	Exosome complex component MTR3	EXOSC6	>sp|Q5RKV6|EXOS6_HUMAN Exosome complex component MTR3 OS=Homo sapiens GN=EXOSC6 PE=1 SV=1	1	3	3	3	3	0	3	0	3	0	21.7	21.7	21.7	28.235	272	272	0	18.705	21.7	0	11490000	11490000	0	4				810	1047;1448;1980	True;True;True	1086;1500;2049	1498;2063;2852	1926;2652;3636;3637	1926;2652;3636
Q5T5C7;P49591	Q5T5C7;P49591	3;3	3;3	3;3	Serine--tRNA ligase, cytoplasmic	SARS	>tr|Q5T5C7|Q5T5C7_HUMAN Serine--tRNA ligase, cytoplasmic OS=Homo sapiens GN=SARS PE=1 SV=1;>sp|P49591|SYSC_HUMAN Serine--tRNA ligase, cytoplasmic OS=Homo sapiens GN=SARS PE=1 SV=3	2	3	3	3	3	0	3	0	3	0	6.5	6.5	6.5	61.312	536	536;514	0	33.258	6.5	0	11068000	11068000	0	4				636	1103;1296;2379	True;True;True	1143;1346;2465	1573;1844;3453	2011;2345;4400;4401	2011;2345;4400
Q5T6W5;P61978-3;P61978;P61978-2;Q5T6W2;Q5T6W1;S4R457;S4R359	Q5T6W5;P61978-3;P61978;P61978-2;Q5T6W2	8;8;8;8;7;3;2;2	8;8;8;8;7;3;2;2	8;8;8;8;7;3;2;2	Heterogeneous nuclear ribonucleoprotein K	HNRNPK	>tr|Q5T6W5|Q5T6W5_HUMAN Heterogeneous nuclear ribonucleoprotein K OS=Homo sapiens GN=HNRNPK PE=1 SV=1;>sp|P61978-3|HNRPK_HUMAN Isoform 3 of Heterogeneous nuclear ribonucleoprotein K OS=Homo sapiens GN=HNRNPK;>sp|P61978|HNRPK_HUMAN Heterogeneous nuclear rib	8	8	8	8	8	1	8	1	8	1	23.4	23.4	23.4	47.557	428	428;440;463;464;379;306;77;100	0	70.17	23.4	2.6	54910000	52844000	2065900	14				687	1444;1558;1581;1778;1874;2929;3192;3624	True;True;True;True;True;True;True;True	1496;1610;1633;1836;1934;3073;3349;3803	2054;2217;2252;2554;2555;2682;4345;4737;5508	2636;2863;2898;3257;3258;3259;3260;3261;3262;3411;5616;6139;6140;7269	2636;2863;2898;3258;3411;5616;6140;7269
Q5T749	Q5T749	3	3	3	Keratinocyte proline-rich protein	KPRP	>sp|Q5T749|KPRP_HUMAN Keratinocyte proline-rich protein OS=Homo sapiens GN=KPRP PE=1 SV=1	1	3	3	3	3	0	3	0	3	0	5.4	5.4	5.4	64.135	579	579	0	18.887	5.4	0	33473000	33473000	0	6				811	523;1813;3188	True;True;True	543;1871;3345	734;2601;4731	945;3318;6129;6130;6131;6132	945;3318;6131
Q5VT66;Q5VT66-2;F6V6Z1;H7BYZ9;Q5VT66-3;Q969Z3-2;Q969Z3	Q5VT66;Q5VT66-2;F6V6Z1;H7BYZ9;Q5VT66-3;Q969Z3-2;Q969Z3	2;2;1;1;1;1;1	2;2;1;1;1;1;1	2;2;1;1;1;1;1	Mitochondrial amidoxime-reducing component 1;Mitochondrial amidoxime reducing component 2	MARC1;MARC2	>sp|Q5VT66|MARC1_HUMAN Mitochondrial amidoxime-reducing component 1 OS=Homo sapiens GN=MARC1 PE=1 SV=1;>sp|Q5VT66-2|MARC1_HUMAN Isoform 2 of Mitochondrial amidoxime-reducing component 1 OS=Homo sapiens GN=MARC1;>tr|F6V6Z1|F6V6Z1_HUMAN Mitochondrial amidoxi	7	2	2	2	2	0	2	0	2	0	7.1	7.1	7.1	37.499	337	337;354;94;263;252;257;335	0	12.998	7.1	0	641270	641270	0	2				813	1613;3796	True;True	1665;3986	2293;5760	2950;7575	2950;7575
Q6P2E9;Q6P2E9-2;I3L2F4	Q6P2E9;Q6P2E9-2	10;6;1	10;6;1	10;6;1	Enhancer of mRNA-decapping protein 4	EDC4	>sp|Q6P2E9|EDC4_HUMAN Enhancer of mRNA-decapping protein 4 OS=Homo sapiens GN=EDC4 PE=1 SV=1;>sp|Q6P2E9-2|EDC4_HUMAN Isoform 2 of Enhancer of mRNA-decapping protein 4 OS=Homo sapiens GN=EDC4	3	10	10	10	10	0	10	0	10	0	8.1	8.1	8.1	151.66	1401	1401;1020;135	0	110.1	8.1	0	48534000	48534000	0	12				816	6;137;230;282;371;1305;1510;1725;2060;3478	True;True;True;True;True;True;True;True;True;True	6;141;237;290;383;1355;1562;1781;2131;3651	7;188;323;392;516;1860;2151;2484;2969;5176	7;8;233;234;405;490;677;2370;2779;3165;3784;6674	8;233;405;490;677;2370;2779;3165;3784;6674
Q6P2Q9;I3L0J9;I3L3Z8	Q6P2Q9	14;3;1	14;3;1	14;3;1	Pre-mRNA-processing-splicing factor 8	PRPF8	>sp|Q6P2Q9|PRP8_HUMAN Pre-mRNA-processing-splicing factor 8 OS=Homo sapiens GN=PRPF8 PE=1 SV=2	3	14	14	14	14	3	14	3	14	3	6.7	6.7	6.7	273.6	2335	2335;1013;250	0	119.25	6.7	1.3	45622000	42954000	2667900	20				817	263;274;666;905;1001;1142;1560;1640;1928;2535;2886;3566;3936;4263	True;True;True;True;True;True;True;True;True;True;True;True;True;True	270;282;689;940;1038;1184;1612;1692;1994;2630;3029;3741;4137;4476	369;370;382;940;1277;1419;1420;1421;1422;1625;1626;2219;2338;2773;3677;4286;5411;5412;6001;6518	467;468;480;1208;1638;1817;1818;1819;1820;2082;2083;2865;3002;3520;4672;5546;7133;7134;7894;8562	467;480;1208;1638;1817;2082;2865;3002;3520;4672;5546;7133;7894;8562
Q71U36-2;Q71U36;F5H5D3;Q9BQE3;Q13748;Q13748-2;C9J2C0;Q9NY65-2;Q9NY65;Q6PEY2;V9GZ17	Q71U36-2;Q71U36;F5H5D3;Q9BQE3;Q13748;Q13748-2;C9J2C0;Q9NY65-2;Q9NY65;Q6PEY2	13;13;12;12;10;8;7;7;7;7;4	1;1;1;1;1;1;1;1;1;1;1	1;1;1;1;1;1;1;1;1;1;1	Tubulin alpha-1A chain;Tubulin alpha-1C chain;Tubulin alpha-3C/D chain;Tubulin alpha-8 chain;Tubulin alpha-3E chain	TUBA1A;TUBA1C;TUBA3C;TUBA8;TUBA3E	>sp|Q71U36-2|TBA1A_HUMAN Isoform 2 of Tubulin alpha-1A chain OS=Homo sapiens GN=TUBA1A;>sp|Q71U36|TBA1A_HUMAN Tubulin alpha-1A chain OS=Homo sapiens GN=TUBA1A PE=1 SV=1;>tr|F5H5D3|F5H5D3_HUMAN Tubulin alpha-1C chain OS=Homo sapiens GN=TUBA1C PE=1 SV=1;>sp|	11	13	1	1	13	5	1	0	1	0	36.1	3.1	3.1	46.297	416	416;451;519;449;450;418;467;383;449;450;275	0.0014535	8.5846	36.1	14.4	1253700	1253700	0	2				821	459;486;841;910;1017;1259;2199;3078;3079;3705;3716;4020;4367	False;False;False;False;False;False;False;False;False;False;True;False;False	472;501;502;871;945;1055;1305;2276;3229;3230;3888;3900;4226;4581	642;643;678;679;1182;1183;1285;1286;1451;1452;1786;3179;4566;4567;4568;4569;5623;5624;5625;5640;6168;6169;6678	818;819;864;865;866;867;868;869;1507;1508;1648;1649;1870;1871;1872;2283;4037;5906;5907;5908;5909;5910;5911;7411;7412;7413;7414;7439;7440;8107;8108;8109;8110;8773	818;869;1508;1648;1871;2283;4037;5907;5911;7412;7439;8108;8773		308;309		267;363
Q7L1Q6-2;Q7L1Q6;Q7L1Q6-4;Q7L1Q6-3;C9JFN4;C9IZ80	Q7L1Q6-2;Q7L1Q6;Q7L1Q6-4;Q7L1Q6-3;C9JFN4;C9IZ80	2;2;2;2;1;1	2;2;2;2;1;1	2;2;2;2;1;1	Basic leucine zipper and W2 domain-containing protein 1	BZW1	>sp|Q7L1Q6-2|BZW1_HUMAN Isoform 2 of Basic leucine zipper and W2 domain-containing protein 1 OS=Homo sapiens GN=BZW1;>sp|Q7L1Q6|BZW1_HUMAN Basic leucine zipper and W2 domain-containing protein 1 OS=Homo sapiens GN=BZW1 PE=1 SV=1;>sp|Q7L1Q6-4|BZW1_HUMAN Iso	6	2	2	2	2	0	2	0	2	0	5.9	5.9	5.9	40.538	353	353;419;423;451;216;294	0	12.96	5.9	0	7121600	7121600	0	2				824	135;663	True;True	139;686	185;936	230;1203	230;1203
Q7L2H7;J3KNJ2;E9PRI2;E9PRY0;E9PN86;E7ESM3;H0YCQ8;Q7L2H7-2	Q7L2H7;J3KNJ2	3;2;1;1;1;1;1;1	3;2;1;1;1;1;1;1	3;2;1;1;1;1;1;1	Eukaryotic translation initiation factor 3 subunit M	EIF3M	>sp|Q7L2H7|EIF3M_HUMAN Eukaryotic translation initiation factor 3 subunit M OS=Homo sapiens GN=EIF3M PE=1 SV=1;>tr|J3KNJ2|J3KNJ2_HUMAN Eukaryotic translation initiation factor 3 subunit M (Fragment) OS=Homo sapiens GN=EIF3M PE=1 SV=1	8	3	3	3	3	1	3	1	3	1	12.6	12.6	12.6	42.502	374	374;191;59;74;102;123;221;242	0	21.316	12.6	2.7	8523200	8131900	391300	5				825	2406;3542;3896	True;True;True	2496;3717;4094	3494;3495;5373;5933	4453;4454;7086;7797;7798	4453;7086;7797
Q86VP6;Q86VP6-2;H0YH27;Q86VP6-3;O75155-2;O75155	Q86VP6;Q86VP6-2	13;12;1;1;1;1	13;12;1;1;1;1	13;12;1;1;1;1	Cullin-associated NEDD8-dissociated protein 1	CAND1	>sp|Q86VP6|CAND1_HUMAN Cullin-associated NEDD8-dissociated protein 1 OS=Homo sapiens GN=CAND1 PE=1 SV=2;>sp|Q86VP6-2|CAND1_HUMAN Isoform 2 of Cullin-associated NEDD8-dissociated protein 1 OS=Homo sapiens GN=CAND1	6	13	13	13	13	4	13	4	13	4	13.6	13.6	13.6	136.37	1230	1230;1062;442;403;1119;1236	0	121.59	13.6	4.2	62636000	61161000	1474300	19				829	287;370;432;989;1339;1638;2016;2536;2761;3014;3535;3733;3867	True;True;True;True;True;True;True;True;True;True;True;True;True	295;382;445;1026;1389;1690;2086;2631;2895;3163;3710;3917;4064	398;515;604;605;1398;1399;1910;2334;2335;2902;3678;4066;4470;5363;5364;5664;5886	508;676;771;772;1793;1794;2447;2998;2999;3700;4673;5268;5777;7072;7073;7074;7465;7740;7741	508;676;772;1793;2447;2998;3700;4673;5268;5777;7072;7465;7740
Q8N1G4	Q8N1G4	3	3	3	Leucine-rich repeat-containing protein 47	LRRC47	>sp|Q8N1G4|LRC47_HUMAN Leucine-rich repeat-containing protein 47 OS=Homo sapiens GN=LRRC47 PE=1 SV=1	1	3	3	3	3	0	3	0	3	0	7.5	7.5	7.5	63.472	583	583	0	31.1	7.5	0	11165000	11165000	0	4				834	3;974;1080	True;True;True	3;1011;1119	4;1380;1541	4;1762;1974;1975	4;1762;1974
Q8NF37	Q8NF37	2	2	2	Lysophosphatidylcholine acyltransferase 1	LPCAT1	>sp|Q8NF37|PCAT1_HUMAN Lysophosphatidylcholine acyltransferase 1 OS=Homo sapiens GN=LPCAT1 PE=1 SV=2	1	2	2	2	2	0	2	0	2	0	4.7	4.7	4.7	59.151	534	534	0	13.362	4.7	0	3440700	3440700	0	2				838	38;2445	True;True	39;2538	48;3554	59;4528	59;4528
Q8TEX9;Q8TEX9-2;H0YN14;H0YK93;H0YLV0;H0YL92;H0YKG5;H0YN07;H0YMR4	Q8TEX9;Q8TEX9-2;H0YN14	6;6;5;1;1;1;1;1;1	6;6;5;1;1;1;1;1;1	6;6;5;1;1;1;1;1;1	Importin-4	IPO4	>sp|Q8TEX9|IPO4_HUMAN Importin-4 OS=Homo sapiens GN=IPO4 PE=1 SV=2;>sp|Q8TEX9-2|IPO4_HUMAN Isoform 2 of Importin-4 OS=Homo sapiens GN=IPO4;>tr|H0YN14|H0YN14_HUMAN Importin-4 OS=Homo sapiens GN=IPO4 PE=1 SV=1	9	6	6	6	6	0	6	0	6	0	8.8	8.8	8.8	118.71	1081	1081;1083;911;48;98;101;154;312;547	0	48.681	8.8	0	9204400	9204400	0	7				844	63;927;2331;2388;2642;3768	True;True;True;True;True;True	64;962;2416;2474;2750;3957	83;1311;3374;3464;3830;5720	106;1676;4279;4413;4414;4854;7531	106;1676;4279;4413;4854;7531
Q8WUM4;Q8WUM4-2;F8WDK9;Q8WUM4-3	Q8WUM4;Q8WUM4-2	7;6;2;1	7;6;2;1	7;6;2;1	Programmed cell death 6-interacting protein	PDCD6IP	>sp|Q8WUM4|PDC6I_HUMAN Programmed cell death 6-interacting protein OS=Homo sapiens GN=PDCD6IP PE=1 SV=1;>sp|Q8WUM4-2|PDC6I_HUMAN Isoform 2 of Programmed cell death 6-interacting protein OS=Homo sapiens GN=PDCD6IP	4	7	7	7	7	0	7	0	7	0	8.8	8.8	8.8	96.022	868	868;873;95;271	0	59.191	8.8	0	18746000	18746000	0	9				846	529;1208;1352;2163;3395;3534;4301	True;True;True;True;True;True;True	549;1253;1402;2237;3566;3709;4514	742;1721;1925;3123;5049;5362;6567	954;955;2204;2205;2470;3966;6522;7071;8621	954;2204;2470;3966;6522;7071;8621
Q8WVM8-2;Q8WVM8-3;Q8WVM8	Q8WVM8-2;Q8WVM8-3;Q8WVM8	3;3;3	3;3;3	3;3;3	Sec1 family domain-containing protein 1	SCFD1	>sp|Q8WVM8-2|SCFD1_HUMAN Isoform 2 of Sec1 family domain-containing protein 1 OS=Homo sapiens GN=SCFD1;>sp|Q8WVM8-3|SCFD1_HUMAN Isoform 3 of Sec1 family domain-containing protein 1 OS=Homo sapiens GN=SCFD1;>sp|Q8WVM8|SCFD1_HUMAN Sec1 family domain-containi	3	3	3	3	3	1	3	1	3	1	8.2	8.2	8.2	62.259	550	550;575;642	0	30.688	8.2	3.1	8127100	8015700	111390	6				847	2543;3390;4142	True;True;True	2640;3561;4353	3690;5042;5043;6349	4686;4687;6513;6514;6515;8348	4686;6513;8348
Q92598-2;Q92598-3;Q92598;Q92598-4;R4GN69;Q5TBM3	Q92598-2;Q92598-3;Q92598;Q92598-4	12;12;12;12;2;1	10;10;10;10;2;1	10;10;10;10;2;1	Heat shock protein 105 kDa	HSPH1	>sp|Q92598-2|HS105_HUMAN Isoform Beta of Heat shock protein 105 kDa OS=Homo sapiens GN=HSPH1;>sp|Q92598-3|HS105_HUMAN Isoform 3 of Heat shock protein 105 kDa OS=Homo sapiens GN=HSPH1;>sp|Q92598|HS105_HUMAN Heat shock protein 105 kDa OS=Homo sapiens GN=HSPH	6	12	10	10	11	2	9	2	9	2	16.3	13.6	13.6	92.115	814	814;817;858;860;115;115	0	76.759	14.5	3.2	27783000	26897000	885910	14				851	714;1035;1123;1324;1378;2756;2812;3446;3536;3793;3970;4107	True;True;True;True;False;True;False;True;True;True;True;True	737;1074;1165;1374;1428;2890;2947;3618;3711;3983;4172;4315	1006;1482;1602;1886;1959;4059;4060;4134;5122;5123;5365;5757;6043;6298	1280;1905;2051;2409;2509;5260;5261;5348;6606;6607;7075;7572;7942;8280;8281;8282	1280;1905;2051;2409;2509;5260;5348;6606;7075;7572;7942;8281
Q92616	Q92616	11	11	11	Translational activator GCN1	GCN1L1	>sp|Q92616|GCN1L_HUMAN Translational activator GCN1 OS=Homo sapiens GN=GCN1L1 PE=1 SV=6	1	11	11	11	11	0	11	0	11	0	5.1	5.1	5.1	292.75	2671	2671	0	106.95	5.1	0	32675000	32675000	0	14				853	213;229;489;1415;1636;1673;3036;3299;4057;4120;4362	True;True;True;True;True;True;True;True;True;True;True	219;236;505;1466;1688;1727;3187;3462;4264;4330;4575	297;322;682;2011;2332;2395;4504;4901;6225;6320;6321;6671	372;404;873;2574;2996;3065;5828;6334;8182;8183;8309;8310;8311;8766	372;404;873;2574;2996;3065;5828;6334;8182;8311;8766
Q92621;U3KPX2	Q92621;U3KPX2	2;1	2;1	2;1	Nuclear pore complex protein Nup205	NUP205	>sp|Q92621|NU205_HUMAN Nuclear pore complex protein Nup205 OS=Homo sapiens GN=NUP205 PE=1 SV=3;>tr|U3KPX2|U3KPX2_HUMAN Nuclear pore complex protein Nup205 (Fragment) OS=Homo sapiens GN=NUP205 PE=1 SV=1	2	2	2	2	2	0	2	0	2	0	1.2	1.2	1.2	227.92	2012	2012;273	0	14.064	1.2	0	16794000	16794000	0	2				854	402;2522	True;True	414;2617	561;3661	723;4654	723;4654
Q92688-2;Q92688;Q5T6W8;H0YN26;P39687	Q92688-2;Q92688;Q5T6W8;H0YN26;P39687	4;4;3;2;2	4;4;3;2;2	4;4;3;2;2	Acidic leucine-rich nuclear phosphoprotein 32 family member B;Acidic leucine-rich nuclear phosphoprotein 32 family member A	ANP32B;ANP32A	>sp|Q92688-2|AN32B_HUMAN Isoform 2 of Acidic leucine-rich nuclear phosphoprotein 32 family member B OS=Homo sapiens GN=ANP32B;>sp|Q92688|AN32B_HUMAN Acidic leucine-rich nuclear phosphoprotein 32 family member B OS=Homo sapiens GN=ANP32B PE=1 SV=1;>tr|Q5T6W	5	4	4	4	4	0	4	0	4	0	26.2	26.2	26.2	22.276	195	195;251;156;177;249	0	53.024	26.2	0	30466000	30466000	0	9				855	1825;2342;2387;3368	True;True;True;True	1883;2428;2473;3538	2619;3394;3463;5010	3337;4322;4412;6469;6470;6471;6472;6473;6474	3337;4322;4412;6471
Q92769-3;Q92769;Q5TEE2;Q13547;E5RFI6;E5RJ04;E5RGV4;E5RHE7;E5RH52;E5RG37;E5RFP9;H3BM24	Q92769-3;Q92769	5;5;2;2;1;1;1;1;1;1;1;1	5;5;2;2;1;1;1;1;1;1;1;1	5;5;2;2;1;1;1;1;1;1;1;1	Histone deacetylase 2	HDAC2	>sp|Q92769-3|HDAC2_HUMAN Isoform 2 of Histone deacetylase 2 OS=Homo sapiens GN=HDAC2;>sp|Q92769|HDAC2_HUMAN Histone deacetylase 2 OS=Homo sapiens GN=HDAC2 PE=1 SV=2	12	5	5	5	5	1	5	1	5	1	15.7	15.7	15.7	51.998	458	458;488;211;482;60;65;71;86;100;103;109;161	0	31.719	15.7	2.6	16811000	15125000	1685400	7				857	638;1805;2309;3355;4334	True;True;True;True;True	660;1863;2393;3524;4547	898;2591;3341;4980;6627;6628	1155;3306;4238;6436;6437;8710;8711	1155;3306;4238;6436;8710
Q92973-2;Q92973;Q92973-3;E7EW37	Q92973-2;Q92973;Q92973-3	6;6;4;2	6;6;4;2	3;3;2;1	Transportin-1	TNPO1	>sp|Q92973-2|TNPO1_HUMAN Isoform 2 of Transportin-1 OS=Homo sapiens GN=TNPO1;>sp|Q92973|TNPO1_HUMAN Transportin-1 OS=Homo sapiens GN=TNPO1 PE=1 SV=2;>sp|Q92973-3|TNPO1_HUMAN Isoform 3 of Transportin-1 OS=Homo sapiens GN=TNPO1	4	6	6	3	6	2	6	2	3	1	8.7	8.7	5.2	101.31	890	890;898;848;136	0	44.134	8.7	2.7	26082000	25100000	981770	8				859	743;1403;1417;2349;3133;3262	True;True;True;True;True;True	768;1453;1468;2435;3289;3424	1047;1992;2013;3402;3403;4655;4850;4851	1332;2550;2577;4332;4333;6037;6274;6275	1332;2550;2577;4332;6037;6274
Q92990-2;Q92990;M0QX84;M0QXG8	Q92990-2;Q92990;M0QX84;M0QXG8	2;2;1;1	2;2;1;1	2;2;1;1	Glomulin	GLMN	>sp|Q92990-2|GLMN_HUMAN Isoform 2 of Glomulin OS=Homo sapiens GN=GLMN;>sp|Q92990|GLMN_HUMAN Glomulin OS=Homo sapiens GN=GLMN PE=1 SV=2;>tr|M0QX84|M0QX84_HUMAN Glomulin (Fragment) OS=Homo sapiens GN=GLMN PE=1 SV=1;>tr|M0QXG8|M0QXG8_HUMAN Glomulin (Fragment)	4	2	2	2	2	0	2	0	2	0	5	5	5	48.166	417	417;594;245;297	0	14.481	5	0	2358300	2358300	0	2				860	450;1496	True;True	463;1548	632;2131	807;2758	807;2758
Q96A72;F5H124;F5H6N1;F5H6P7;P61326-2;P61326	Q96A72;F5H124;F5H6N1;F5H6P7;P61326-2;P61326	2;1;1;1;1;1	2;1;1;1;1;1	2;1;1;1;1;1	Protein mago nashi homolog 2;Protein mago nashi homolog	MAGOHB;MAGOH	>sp|Q96A72|MGN2_HUMAN Protein mago nashi homolog 2 OS=Homo sapiens GN=MAGOHB PE=1 SV=1;>tr|F5H124|F5H124_HUMAN Protein mago nashi homolog 2 OS=Homo sapiens GN=MAGOHB PE=1 SV=1;>tr|F5H6N1|F5H6N1_HUMAN Protein mago nashi homolog 2 OS=Homo sapiens GN=MAGOHB P	6	2	2	2	2	0	2	0	2	0	13.5	13.5	13.5	17.276	148	148;81;90;102;109;146	0	13.202	13.5	0	8241600	8241600	0	3				861	441;1859	True;True	454;1918	617;2662	787;788;3384	787;3384
Q96BM9;A0A087X2J2;Q9NVJ2	Q96BM9;A0A087X2J2	3;2;1	3;2;1	3;2;1	ADP-ribosylation factor-like protein 8A	ARL8A	>sp|Q96BM9|ARL8A_HUMAN ADP-ribosylation factor-like protein 8A OS=Homo sapiens GN=ARL8A PE=1 SV=1;>tr|A0A087X2J2|A0A087X2J2_HUMAN ADP-ribosylation factor-like protein 8A OS=Homo sapiens GN=ARL8A PE=1 SV=1	3	3	3	3	3	0	3	0	3	0	18.3	18.3	18.3	21.416	186	186;147;186	0	27.268	18.3	0	10319000	10319000	0	4				863	1615;2590;2703	True;True;True	1667;2689;2826	2296;2297;3756;3931	2953;2954;4762;4968	2953;4762;4968
Q96CS3	Q96CS3	2	2	2	FAS-associated factor 2	FAF2	>sp|Q96CS3|FAF2_HUMAN FAS-associated factor 2 OS=Homo sapiens GN=FAF2 PE=1 SV=2	1	2	2	2	2	0	2	0	2	0	4.3	4.3	4.3	52.623	445	445	0	13.035	4.3	0	9700800	9700800	0	2				864	732;3186	True;True	756;3343	1030;4729	1312;6127	1312;6127
Q99459	Q99459	3	3	3	Cell division cycle 5-like protein	CDC5L	>sp|Q99459|CDC5L_HUMAN Cell division cycle 5-like protein OS=Homo sapiens GN=CDC5L PE=1 SV=2	1	3	3	3	3	0	3	0	3	0	5	5	5	92.25	802	802	0	21.356	5	0	4561300	4561300	0	3				874	1156;1607;4026	True;True;True	1198;1659;4233	1646;2285;6177	2104;2937;8121	2104;2937;8121
Q99613-2;Q99613;B5ME19;H3BPE3;H3BPE4;H3BTY8	Q99613-2;Q99613;B5ME19	12;12;12;2;2;1	12;12;12;2;2;1	12;12;12;2;2;1	Eukaryotic translation initiation factor 3 subunit C;Eukaryotic translation initiation factor 3 subunit C-like protein	EIF3C;EIF3CL	>sp|Q99613-2|EIF3C_HUMAN Isoform 2 of Eukaryotic translation initiation factor 3 subunit C OS=Homo sapiens GN=EIF3C;>sp|Q99613|EIF3C_HUMAN Eukaryotic translation initiation factor 3 subunit C OS=Homo sapiens GN=EIF3C PE=1 SV=1;>sp|B5ME19|EIFCL_HUMAN Eukary	6	12	12	12	12	3	12	3	12	3	14.6	14.6	14.6	104.1	903	903;913;914;133;148;80	0	108.19	14.6	3.8	46646000	43400000	3246300	20				96	572;616;1005;1077;1266;1382;2426;2902;3282;3356;3638;4266	True;True;True;True;True;True;True;True;True;True;True;True	593;638;1042;1116;1313;1432;2518;3045;3444;3525;3818;4479	800;869;870;871;872;1428;1429;1538;1796;1965;3524;4309;4877;4981;5527;5528;6521	1024;1120;1121;1122;1123;1124;1125;1833;1834;1971;2293;2515;2516;4489;5573;6302;6438;7291;7292;8566	1024;1120;1833;1971;2293;2515;4489;5573;6302;6438;7291;8566
Q99714-2;Q99714;Q5H928	Q99714-2;Q99714;Q5H928	10;10;8	10;10;8	10;10;8	3-hydroxyacyl-CoA dehydrogenase type-2	HSD17B10	>sp|Q99714-2|HCD2_HUMAN Isoform 2 of 3-hydroxyacyl-CoA dehydrogenase type-2 OS=Homo sapiens GN=HSD17B10;>sp|Q99714|HCD2_HUMAN 3-hydroxyacyl-CoA dehydrogenase type-2 OS=Homo sapiens GN=HSD17B10 PE=1 SV=3;>tr|Q5H928|Q5H928_HUMAN 3-hydroxyacyl-CoA dehydrogena	3	10	10	10	10	0	10	0	10	0	47.2	47.2	47.2	25.984	252	252;261;169	0	110.53	47.2	0	251230000	251230000	0	19				876	845;1452;1551;2085;2297;2298;2548;2555;3930;3968	True;True;True;True;True;True;True;True;True;True	875;1504;1603;2158;2381;2382;2645;2646;2653;4129;4170	1188;2068;2207;3014;3326;3327;3697;3698;3699;3700;3710;3711;5987;6041	1513;2661;2852;3834;3835;3836;4222;4223;4696;4697;4698;4699;4700;4701;4712;4713;7867;7868;7940	1513;2661;2852;3834;4222;4223;4699;4712;7868;7940		347		136
Q99873-4;E9PKG1;H7C2I1;Q99873-3;Q99873-2;Q99873;E9PQ98;E9PIX6;A0A087X1W2;E9PNR9;H0YDE4;Q9NR22-2;Q9NR22	Q99873-4;E9PKG1;H7C2I1;Q99873-3;Q99873-2;Q99873;E9PQ98;E9PIX6;A0A087X1W2	6;5;5;5;5;5;3;3;3;2;2;1;1	6;5;5;5;5;5;3;3;3;2;2;1;1	6;5;5;5;5;5;3;3;3;2;2;1;1	Protein arginine N-methyltransferase 1	PRMT1	>sp|Q99873-4|ANM1_HUMAN Isoform 4 of Protein arginine N-methyltransferase 1 OS=Homo sapiens GN=PRMT1;>tr|E9PKG1|E9PKG1_HUMAN Protein arginine N-methyltransferase 1 OS=Homo sapiens GN=PRMT1 PE=1 SV=1;>tr|H7C2I1|H7C2I1_HUMAN Protein arginine N-methyltransfer	13	6	6	6	6	1	6	1	6	1	25.5	25.5	25.5	40.548	353	353;325;371;343;347;361;205;209;285;160;238;385;394	0	43.809	25.5	4.2	20977000	20288000	688050	8				878	8;420;820;1202;2200;3666	True;True;True;True;True;True	8;432;847;1247;2277;3847	9;587;1148;1149;1714;3180;5569	10;754;1465;1466;1467;2197;4038;7347	10;754;1467;2197;4038;7347
Q9BPX3;D6RA93	Q9BPX3;D6RA93	4;2	4;2	4;2	Condensin complex subunit 3	NCAPG	>sp|Q9BPX3|CND3_HUMAN Condensin complex subunit 3 OS=Homo sapiens GN=NCAPG PE=1 SV=1;>tr|D6RA93|D6RA93_HUMAN Condensin complex subunit 3 OS=Homo sapiens GN=NCAPG PE=1 SV=1	2	4	4	4	4	0	4	0	4	0	4.9	4.9	4.9	114.33	1015	1015;232	0	30.1	4.9	0	4340900	4340900	0	4				879	1771;2170;2400;3338	True;True;True;True	1829;2244;2488;3506	2546;3134;3486;4959	3249;3980;4440;6413	3249;3980;4440;6413
Q9BSJ8;Q9BSJ8-2;F8VZB1	Q9BSJ8;Q9BSJ8-2;F8VZB1	2;2;1	2;2;1	2;2;1	Extended synaptotagmin-1	ESYT1	>sp|Q9BSJ8|ESYT1_HUMAN Extended synaptotagmin-1 OS=Homo sapiens GN=ESYT1 PE=1 SV=1;>sp|Q9BSJ8-2|ESYT1_HUMAN Isoform 2 of Extended synaptotagmin-1 OS=Homo sapiens GN=ESYT1;>tr|F8VZB1|F8VZB1_HUMAN Extended synaptotagmin-1 (Fragment) OS=Homo sapiens GN=ESYT1	3	2	2	2	2	0	2	0	2	0	2.5	2.5	2.5	122.85	1104	1104;1114;88	0	11.624	2.5	0	1076600	1076600	0	2				883	762;1086	True;True	788;1125	1071;1548	1365;1982	1365;1982
Q9H2M9	Q9H2M9	2	2	2	Rab3 GTPase-activating protein non-catalytic subunit	RAB3GAP2	>sp|Q9H2M9|RBGPR_HUMAN Rab3 GTPase-activating protein non-catalytic subunit OS=Homo sapiens GN=RAB3GAP2 PE=1 SV=1	1	2	2	2	2	0	2	0	2	0	1.3	1.3	1.3	155.98	1393	1393	0	12.248	1.3	0	4183300	4183300	0	2				894	3362;4044	True;True	3531;4251	4998;6205	6456;8156	6456;8156
Q9H9A6	Q9H9A6	2	2	2	Leucine-rich repeat-containing protein 40	LRRC40	>sp|Q9H9A6|LRC40_HUMAN Leucine-rich repeat-containing protein 40 OS=Homo sapiens GN=LRRC40 PE=1 SV=1	1	2	2	2	2	0	2	0	2	0	3.5	3.5	3.5	68.249	602	602	0	12.666	3.5	0	3200300	3200300	0	2				898	2863;3751	True;True	3002;3935	4236;5685	5471;7491	5471;7491
Q9H9B4;D6RAE9;D6RDG7;S4R2X2;D6RFI0	Q9H9B4	5;1;1;1;1	5;1;1;1;1	5;1;1;1;1	Sideroflexin-1	SFXN1	>sp|Q9H9B4|SFXN1_HUMAN Sideroflexin-1 OS=Homo sapiens GN=SFXN1 PE=1 SV=4	5	5	5	5	5	0	5	0	5	0	18	18	18	35.619	322	322;56;144;177;194	0	36.553	18	0	26271000	26271000	0	7				899	1969;2277;2824;3484;4021	True;True;True;True;True	2038;2361;2962;3657;3658;4227	2838;3294;4168;5183;5184;6170	3617;4187;5394;6684;6685;8111;8112	3617;4187;5394;6685;8112		360		293
Q9HAV4;H0Y3Q8;E2QRM3;H0Y9I3	Q9HAV4	6;1;1;1	6;1;1;1	6;1;1;1	Exportin-5	XPO5	>sp|Q9HAV4|XPO5_HUMAN Exportin-5 OS=Homo sapiens GN=XPO5 PE=1 SV=1	4	6	6	6	6	0	6	0	6	0	6.4	6.4	6.4	136.31	1204	1204;24;76;107	0	44.154	6.4	0	12435000	12435000	0	7				901	300;670;760;3230;3620;4127	True;True;True;True;True;True	310;693;786;3387;3799;4337	419;945;1068;4793;5502;6329	537;538;1213;1362;6205;7262;8323	538;1213;1362;6205;7262;8323
Q9HB71;B2ZWH1;Q9HB71-2;Q9HB71-3	Q9HB71;B2ZWH1;Q9HB71-2;Q9HB71-3	2;1;1;1	2;1;1;1	2;1;1;1	Calcyclin-binding protein	CACYBP	>sp|Q9HB71|CYBP_HUMAN Calcyclin-binding protein OS=Homo sapiens GN=CACYBP PE=1 SV=2;>tr|B2ZWH1|B2ZWH1_HUMAN Calcyclin-binding protein (Fragment) OS=Homo sapiens GN=CACYBP PE=1 SV=1;>sp|Q9HB71-2|CYBP_HUMAN Isoform 2 of Calcyclin-binding protein OS=Homo sapi	4	2	2	2	2	0	2	0	2	0	8.8	8.8	8.8	26.21	228	228;50;80;185	0	12.468	8.8	0	4150500	4150500	0	2				902	377;3291	True;True	389;3453	527;4889	688;6314	688;6314
Q9NUQ9;E5RGI7;E5RJE1;E5RIR8;E5RJL8;E5RI16;E5RK61;E5RFS4;E5RHU5;Q9NUQ9-2	Q9NUQ9;E5RGI7;E5RJE1;E5RIR8;E5RJL8;E5RI16	3;2;2;2;2;2;1;1;1;1	3;2;2;2;2;2;1;1;1;1	3;2;2;2;2;2;1;1;1;1	Protein FAM49B	FAM49B	>sp|Q9NUQ9|FA49B_HUMAN Protein FAM49B OS=Homo sapiens GN=FAM49B PE=1 SV=1;>tr|E5RGI7|E5RGI7_HUMAN Protein FAM49B (Fragment) OS=Homo sapiens GN=FAM49B PE=1 SV=3;>tr|E5RJE1|E5RJE1_HUMAN Protein FAM49B (Fragment) OS=Homo sapiens GN=FAM49B PE=1 SV=1;>tr|E5RIR8	10	3	3	3	3	0	3	0	3	0	9.9	9.9	9.9	36.748	324	324;79;93;98;100;155;63;65;68;178	0	20.617	9.9	0	3233600	3233600	0	3				919	562;889;1690	True;True;True	583;922;1744	787;1255;2419	1010;1607;3091	1010;1607;3091
Q9P2J5;Q9P2J5-2;Q9P2J5-3;A0A087WXY1	Q9P2J5;Q9P2J5-2	11;10;4;1	11;10;4;1	11;10;4;1	Leucine--tRNA ligase, cytoplasmic	LARS	>sp|Q9P2J5|SYLC_HUMAN Leucine--tRNA ligase, cytoplasmic OS=Homo sapiens GN=LARS PE=1 SV=2;>sp|Q9P2J5-2|SYLC_HUMAN Isoform 2 of Leucine--tRNA ligase, cytoplasmic OS=Homo sapiens GN=LARS	4	11	11	11	10	3	10	3	10	3	12.1	12.1	12.1	134.46	1176	1176;1122;485;160	0	105.18	10.8	3.2	48197000	45736000	2460900	16				924	924;1084;1255;1588;2663;2846;3139;3507;3947;3989;4000	True;True;True;True;True;True;True;True;True;True;True	959;1123;1301;1640;2775;2984;3295;3681;4149;4192;4205	1308;1546;1781;1782;2259;3862;4214;4665;5219;5220;6015;6122;6140	1673;1980;2276;2277;2278;2279;2906;4888;5445;6047;6726;6727;7911;8052;8072;8073	1673;1980;2276;2906;4888;5445;6047;6726;7911;8052;8073
Q9P2R7-2;Q9P2R7;Q5T9Q5	Q9P2R7-2;Q9P2R7	3;3;1	3;3;1	3;3;1	Succinyl-CoA ligase [ADP-forming] subunit beta, mitochondrial	SUCLA2	>sp|Q9P2R7-2|SUCB1_HUMAN Isoform 2 of Succinyl-CoA ligase [ADP-forming] subunit beta, mitochondrial OS=Homo sapiens GN=SUCLA2;>sp|Q9P2R7|SUCB1_HUMAN Succinyl-CoA ligase [ADP-forming] subunit beta, mitochondrial OS=Homo sapiens GN=SUCLA2 PE=1 SV=3	3	3	3	3	3	0	3	0	3	0	7	7	7	48.039	441	441;463;298	0	19.107	7	0	14173000	14173000	0	3				926	1896;2030;3430	True;True;True	1958;2100;3602	2720;2924;5102	3457;3725;6583	3457;3725;6583
Q9UBE0;M0QYM8;M0R054;M0QX65;B3KNJ4;Q9UBE0-2;Q9UBE0-3;M0QZS6;M0QYP2;M0R286	Q9UBE0;M0QYM8;M0R054;M0QX65;B3KNJ4;Q9UBE0-2;Q9UBE0-3	5;3;3;3;3;3;3;2;1;1	5;3;3;3;3;3;3;2;1;1	5;3;3;3;3;3;3;2;1;1	SUMO-activating enzyme subunit 1;SUMO-activating enzyme subunit 1, N-terminally processed	SAE1	>sp|Q9UBE0|SAE1_HUMAN SUMO-activating enzyme subunit 1 OS=Homo sapiens GN=SAE1 PE=1 SV=1;>tr|M0QYM8|M0QYM8_HUMAN SUMO-activating enzyme subunit 1 (Fragment) OS=Homo sapiens GN=SAE1 PE=1 SV=1;>tr|M0R054|M0R054_HUMAN SUMO-activating enzyme subunit 1 (Fragmen	10	5	5	5	5	0	5	0	5	0	14.7	14.7	14.7	38.449	346	346;133;157;205;299;266;299;265;71;98	0	31.139	14.7	0	11524000	11524000	0	7				928	1526;2777;3961;4205;4206	True;True;True;True;True	1578;2911;4163;4417;4418	2170;4090;6032;6439;6440	2803;2804;5299;7931;8456;8457;8458	2803;5299;7931;8456;8458
Q9UBI6	Q9UBI6	2	2	2	Guanine nucleotide-binding protein G(I)/G(S)/G(O) subunit gamma-12	GNG12	>sp|Q9UBI6|GBG12_HUMAN Guanine nucleotide-binding protein G(I)/G(S)/G(O) subunit gamma-12 OS=Homo sapiens GN=GNG12 PE=1 SV=3	1	2	2	2	2	0	2	0	2	0	37.5	37.5	37.5	8.0061	72	72	0	12.453	37.5	0	6649800	6649800	0	2				929	3249;3581	True;True	3410;3756	4829;5430	6246;7155	6246;7155
Q9UHB9-4;Q9UHB9;Q9UHB9-2;K7EN53;K7EQC2;Q9UHB9-3	Q9UHB9-4;Q9UHB9;Q9UHB9-2	4;4;3;1;1;1	4;4;3;1;1;1	4;4;3;1;1;1	Signal recognition particle subunit SRP68	SRP68	>sp|Q9UHB9-4|SRP68_HUMAN Isoform 4 of Signal recognition particle subunit SRP68 OS=Homo sapiens GN=SRP68;>sp|Q9UHB9|SRP68_HUMAN Signal recognition particle subunit SRP68 OS=Homo sapiens GN=SRP68 PE=1 SV=2;>sp|Q9UHB9-2|SRP68_HUMAN Isoform 2 of Signal recogn	6	4	4	4	4	0	4	0	4	0	8.7	8.7	8.7	66.107	589	589;627;596;54;63;288	0	24.481	8.7	0	11933000	11933000	0	6				932	720;1362;3316;3972	True;True;True;True	743;1412;3483;4174	1014;1939;4927;6045	1293;1294;2485;6374;7944;7945	1293;2485;6374;7944
Q9UKV5;R4GNG2;H3BRK9	Q9UKV5;R4GNG2	11;9;4	11;9;4	11;9;4	E3 ubiquitin-protein ligase AMFR	AMFR	>sp|Q9UKV5|AMFR_HUMAN E3 ubiquitin-protein ligase AMFR OS=Homo sapiens GN=AMFR PE=1 SV=2;>tr|R4GNG2|R4GNG2_HUMAN E3 ubiquitin-protein ligase AMFR (Fragment) OS=Homo sapiens GN=AMFR PE=1 SV=1	3	11	11	11	11	0	11	0	11	0	22.1	22.1	22.1	72.995	643	643;299;288	0	99.031	22.1	0	363460000	363460000	0	25				934	607;951;2063;2231;2677;3256;3471;3472;3529;4165;4190	True;True;True;True;True;True;True;True;True;True;True	629;987;2134;2312;2794;3417;3644;3645;3704;4377;4402	854;1349;2973;3229;3886;4839;4840;5163;5164;5165;5357;6378;6417;6418	1097;1098;1724;3788;4092;4093;4094;4913;6256;6257;6258;6259;6260;6261;6262;6263;6656;6657;6658;7066;8381;8431;8432;8433;8434	1098;1724;3788;4093;4913;6263;6657;6658;7066;8381;8432
Q9UNM6;Q9UNM6-2;J3KNQ3;A0A087WUL9;H0YD73;E9PL38	Q9UNM6;Q9UNM6-2;J3KNQ3;A0A087WUL9	3;3;2;2;1;1	3;3;2;2;1;1	3;3;2;2;1;1	26S proteasome non-ATPase regulatory subunit 13	PSMD13	>sp|Q9UNM6|PSD13_HUMAN 26S proteasome non-ATPase regulatory subunit 13 OS=Homo sapiens GN=PSMD13 PE=1 SV=2;>sp|Q9UNM6-2|PSD13_HUMAN Isoform 2 of 26S proteasome non-ATPase regulatory subunit 13 OS=Homo sapiens GN=PSMD13;>tr|J3KNQ3|J3KNQ3_HUMAN 26S proteasom	6	3	3	3	3	0	3	0	3	0	8	8	8	42.945	376	376;378;349;377;221;263	0	20.03	8	0	7211200	7211200	0	3				936	2019;2430;4089	True;True;True	2089;2522;4297	2906;3530;6274	3706;4503;8249	3706;4503;8249
Q9Y230;X6R2L4;M0R0Y3;Q9Y230-2;M0R0Z0	Q9Y230;X6R2L4;M0R0Y3;Q9Y230-2	3;2;2;2;1	3;2;2;2;1	3;2;2;2;1	RuvB-like 2	RUVBL2	>sp|Q9Y230|RUVB2_HUMAN RuvB-like 2 OS=Homo sapiens GN=RUVBL2 PE=1 SV=3;>tr|X6R2L4|X6R2L4_HUMAN RuvB-like 2 OS=Homo sapiens GN=RUVBL2 PE=1 SV=1;>tr|M0R0Y3|M0R0Y3_HUMAN RuvB-like 2 OS=Homo sapiens GN=RUVBL2 PE=1 SV=1;>sp|Q9Y230-2|RUVB2_HUMAN Isoform 2 of Ruv	5	3	3	3	3	0	3	0	3	0	8.6	8.6	8.6	51.156	463	463;259;354;418;50	0	20.074	8.6	0	6736800	6736800	0	3				941	1501;3808;3840	True;True;True	1553;3998;4036	2138;5779;5845	2765;7596;7683	2765;7596;7683
Q9Y295	Q9Y295	3	3	3	Developmentally-regulated GTP-binding protein 1	DRG1	>sp|Q9Y295|DRG1_HUMAN Developmentally-regulated GTP-binding protein 1 OS=Homo sapiens GN=DRG1 PE=1 SV=1	1	3	3	3	3	1	3	1	3	1	13.6	13.6	13.6	40.542	367	367	0	49.913	13.6	4.4	5312600	5032400	280200	5				944	1450;1975;3237	True;True;True	1502;2044;3394	2065;2845;4802;4803	2658;3625;6216;6217;6218	2658;3625;6216
Q9Y2L1;G3V1J5;Q9Y2L1-2;F2Z2C0	Q9Y2L1;G3V1J5;Q9Y2L1-2;F2Z2C0	6;5;5;4	6;5;5;4	6;5;5;4	Exosome complex exonuclease RRP44	DIS3	>sp|Q9Y2L1|RRP44_HUMAN Exosome complex exonuclease RRP44 OS=Homo sapiens GN=DIS3 PE=1 SV=2;>tr|G3V1J5|G3V1J5_HUMAN Exosome complex exonuclease RRP44 OS=Homo sapiens GN=DIS3 PE=1 SV=1;>sp|Q9Y2L1-2|RRP44_HUMAN Isoform 2 of Exosome complex exonuclease RRP44 O	4	6	6	6	6	2	6	2	6	2	7.9	7.9	7.9	109	958	958;796;928;559	0	46.273	7.9	2.2	28318000	26670000	1648200	12				946	206;1790;1979;2142;2748;3403	True;True;True;True;True;True	212;1848;2048;2216;2881;3575	288;2572;2850;2851;3092;4048;5067;5068	361;362;3281;3282;3634;3635;3927;5247;5248;6546;6547;6548	361;3282;3635;3927;5248;6546
Q9Y490;H0YMT1;Q9Y4G6	Q9Y490	50;2;2	50;2;2	50;2;2	Talin-1	TLN1	>sp|Q9Y490|TLN1_HUMAN Talin-1 OS=Homo sapiens GN=TLN1 PE=1 SV=3	3	50	50	50	50	4	50	4	50	4	27.5	27.5	27.5	269.76	2541	2541;1471;2542	0	323.31	27.5	1.8	258280000	256290000	1989400	77				953	20;35;64;100;161;195;239;243;244;259;286;347;368;404;434;451;538;594;692;875;876;996;1147;1218;1355;1491;1598;1846;2166;2174;2267;2311;2425;2728;2807;2848;3219;3453;3523;3727;3761;3773;3910;4010;4065;4106;4136;4145;4178;4238	True;True;True;True;True;True;True;True;True;True;True;True;True;True;True;True;True;True;True;True;True;True;True;True;True;True;True;True;True;True;True;True;True;True;True;True;True;True;True;True;True;True;True;True;True;True;True;True;True;True	20;36;65;103;167;201;246;250;251;266;294;359;380;416;447;464;558;616;715;908;909;1033;1189;1263;1405;1543;1650;1904;2240;2248;2351;2395;2517;2856;2857;2942;2986;3376;3625;3698;3911;3948;3962;4109;4215;4272;4273;4314;4346;4357;4390;4451	26;27;45;84;136;137;225;272;334;339;340;364;397;479;480;513;563;607;608;633;752;835;972;973;1237;1238;1239;1408;1633;1732;1928;1929;2124;2273;2645;3128;3138;3277;3343;3523;3969;3970;4129;4217;4777;5134;5351;5658;5703;5726;5957;6153;6154;6234;6235;6297;6341;6353;6402;6485;6486	32;33;56;107;108;173;174;281;282;283;345;416;422;423;457;458;459;506;507;627;628;673;674;725;726;774;775;808;970;1066;1244;1245;1585;1586;1587;1588;1803;2091;2218;2473;2474;2751;2924;3365;3366;3973;3985;4159;4160;4161;4240;4241;4487;4488;5016;5017;5018;5019;5343;5449;6187;6624;7060;7458;7512;7539;7823;8089;8090;8194;8195;8278;8279;8335;8352;8413;8414;8522;8523	33;56;107;173;282;345;416;422;423;458;507;628;673;726;774;808;970;1066;1244;1586;1588;1803;2091;2218;2473;2751;2924;3365;3973;3985;4160;4241;4488;5018;5343;5449;6187;6624;7060;7458;7512;7539;7823;8089;8194;8278;8335;8352;8413;8522		368;369;370		2121;2290;2399
Q9Y5B9	Q9Y5B9	6	6	6	FACT complex subunit SPT16	SUPT16H	>sp|Q9Y5B9|SP16H_HUMAN FACT complex subunit SPT16 OS=Homo sapiens GN=SUPT16H PE=1 SV=1	1	6	6	6	6	1	6	1	6	1	7.4	7.4	7.4	119.91	1047	1047	0	40.96	7.4	0.9	13990000	13300000	690420	8				954	44;325;1769;2783;4314;4385	True;True;True;True;True;True	45;336;1827;2917;4527;4600	58;450;2544;4099;6593;6594;6706	76;574;3247;5309;5310;8659;8660;8816	76;574;3247;5309;8659;8816
Q9Y5M8;C9J5Z8;H7C4H2	Q9Y5M8;C9J5Z8;H7C4H2	2;1;1	2;1;1	2;1;1	Signal recognition particle receptor subunit beta	SRPRB	>sp|Q9Y5M8|SRPRB_HUMAN Signal recognition particle receptor subunit beta OS=Homo sapiens GN=SRPRB PE=1 SV=3;>tr|C9J5Z8|C9J5Z8_HUMAN Signal recognition particle receptor subunit beta (Fragment) OS=Homo sapiens GN=SRPRB PE=1 SV=1;>tr|H7C4H2|H7C4H2_HUMAN Sign	3	2	2	2	2	0	2	0	2	0	14	14	14	29.702	271	271;92;160	0	14.66	14	0	6058200	6058200	0	2				955	3204;3900	True;True	3361;4099	4754;5940	6159;7806	6159;7806
Q9Y617;Q9Y617-2	Q9Y617;Q9Y617-2	5;4	5;4	5;4	Phosphoserine aminotransferase	PSAT1	>sp|Q9Y617|SERC_HUMAN Phosphoserine aminotransferase OS=Homo sapiens GN=PSAT1 PE=1 SV=2;>sp|Q9Y617-2|SERC_HUMAN Isoform 2 of Phosphoserine aminotransferase OS=Homo sapiens GN=PSAT1	2	5	5	5	5	0	5	0	5	0	14.1	14.1	14.1	40.422	370	370;324	0	41.575	14.1	0	18920000	18920000	0	6				957	253;393;1074;1301;3170	True;True;True;True;True	260;405;1113;1351;3327	358;550;1535;1850;4709	449;712;1968;2351;6103;6104	449;712;1968;2351;6104
Q9Y678	Q9Y678	3	3	3	Coatomer subunit gamma-1	COPG1	>sp|Q9Y678|COPG1_HUMAN Coatomer subunit gamma-1 OS=Homo sapiens GN=COPG1 PE=1 SV=1	1	3	3	3	3	0	3	0	3	0	4.6	4.6	4.6	97.717	874	874	0	18.674	4.6	0	10650000	10650000	0	3				958	162;3485;3543	True;True;True	168;3659;3718	226;5185;5374	284;6686;7087	284;6686;7087
Q9Y696	Q9Y696	4	4	4	Chloride intracellular channel protein 4	CLIC4	>sp|Q9Y696|CLIC4_HUMAN Chloride intracellular channel protein 4 OS=Homo sapiens GN=CLIC4 PE=1 SV=4	1	4	4	4	4	0	4	0	4	0	25.3	25.3	25.3	28.772	253	253	0	26.476	25.3	0	16225000	16225000	0	4				959	187;604;1704;2922	True;True;True;True	193;626;1758;3066	257;850;2438;4336	321;1084;3110;5603	321;1084;3110;5603
R4GNH3;E9PM69;P17980;E9PN50;E9PMD8;E9PKD5;E9PLG2	R4GNH3;E9PM69;P17980;E9PN50;E9PMD8;E9PKD5	5;4;4;3;3;3;2	5;4;4;3;3;3;2	5;4;4;3;3;3;2	26S protease regulatory subunit 6A	PSMC3	>tr|R4GNH3|R4GNH3_HUMAN 26S protease regulatory subunit 6A OS=Homo sapiens GN=PSMC3 PE=1 SV=1;>tr|E9PM69|E9PM69_HUMAN 26S protease regulatory subunit 6A OS=Homo sapiens GN=PSMC3 PE=1 SV=1;>sp|P17980|PRS6A_HUMAN 26S protease regulatory subunit 6A OS=Homo sa	7	5	5	5	5	0	5	0	5	0	18.7	18.7	18.7	47.352	423	423;397;439;258;302;311;184	0	30.982	18.7	0	10592000	10592000	0	6				960	302;430;799;3147;3948	True;True;True;True;True	313;443;826;3303;4150	424;602;1121;4676;6016	543;769;1430;1431;6062;7912	543;769;1431;6062;7912
A0A087X1E4;P53365-2;P53365-3;P53365	A0A087X1E4;P53365-2;P53365-3;P53365	1;1;1;1	1;1;1;1	1;1;1;1	Arfaptin-2	ARFIP2	>tr|A0A087X1E4|A0A087X1E4_HUMAN Arfaptin-2 OS=Homo sapiens GN=ARFIP2 PE=1 SV=1;>sp|P53365-2|ARFP2_HUMAN Isoform 2 of Arfaptin-2 OS=Homo sapiens GN=ARFIP2;>sp|P53365-3|ARFP2_HUMAN Isoform 3 of Arfaptin-2 OS=Homo sapiens GN=ARFIP2;>sp|P53365|ARFP2_HUMAN Arfa	4	1	1	1	1	0	1	0	1	0	2.9	2.9	2.9	41.595	374	374;256;303;341	0.0013928	7.4094	2.9	0	2530900	2530900	0	1				42	3612	TRUE	3788	5489	7243	7243
H0YKU2;H0YM70;A0A087X1Z3;Q9UL46	H0YKU2;H0YM70;A0A087X1Z3;Q9UL46	1;1;1;1	1;1;1;1	1;1;1;1	Proteasome activator complex subunit 2	PSME2	>tr|H0YKU2|H0YKU2_HUMAN Proteasome activator complex subunit 2 (Fragment) OS=Homo sapiens GN=PSME2 PE=1 SV=1;>tr|H0YM70|H0YM70_HUMAN Proteasome activator complex subunit 2 OS=Homo sapiens GN=PSME2 PE=1 SV=1;>tr|A0A087X1Z3|A0A087X1Z3_HUMAN Proteasome activa	4	1	1	1	1	0	1	0	1	0	16.5	16.5	16.5	9.7143	85	85;228;254;239	0.0014085	7.9535	16.5	0	0	0	0	1				43	1801	TRUE	1859	2586	3297	3297
B0QZ65;B4DGD8;H0Y4E7;H0Y7I9;C9IZ08;F8W9S7;Q14C86-3;Q14C86-4;Q14C86-5;Q14C86-2;Q14C86;Q14C86-6	B0QZ65;B4DGD8;H0Y4E7;H0Y7I9;C9IZ08;F8W9S7;Q14C86-3;Q14C86-4;Q14C86-5;Q14C86-2;Q14C86;Q14C86-6	1;1;1;1;1;1;1;1;1;1;1;1	1;1;1;1;1;1;1;1;1;1;1;1	1;1;1;1;1;1;1;1;1;1;1;1	GTPase-activating protein and VPS9 domain-containing protein 1	GAPVD1	>tr|B0QZ65|B0QZ65_HUMAN GTPase-activating protein and VPS9 domain-containing protein 1 OS=Homo sapiens GN=GAPVD1 PE=1 SV=1;>tr|B4DGD8|B4DGD8_HUMAN GTPase-activating protein and VPS9 domain-containing protein 1 OS=Homo sapiens GN=GAPVD1 PE=1 SV=1;>tr|H0Y4E7	12	1	1	1	1	0	1	0	1	0	3.6	3.6	3.6	56.461	497	497;756;830;837;988;1412;1433;1439;1452;1460;1478;1487	0.0078212	6.0691	3.6	0	402670	402670	0	2				74	453	TRUE	466	636	811;812	811
B1AHD1;P55769	B1AHD1;P55769	1;1	1;1	1;1	NHP2-like protein 1;NHP2-like protein 1, N-terminally processed	NHP2L1	>tr|B1AHD1|B1AHD1_HUMAN NHP2-like protein 1 OS=Homo sapiens GN=NHP2L1 PE=1 SV=1;>sp|P55769|NH2L1_HUMAN NHP2-like protein 1 OS=Homo sapiens GN=NHP2L1 PE=1 SV=3	2	1	1	1	1	0	1	0	1	0	9.1	9.1	9.1	14.627	132	132;128	0.0014749	9.509	9.1	0	4746700	4746700	0	1				77	2361	TRUE	2447	3424	4361	4361
X6R6Z1;B4DY09;Q12905	X6R6Z1;B4DY09;Q12905	3;3;3	3;3;3	3;3;3	Interleukin enhancer-binding factor 2	ILF2	>tr|X6R6Z1|X6R6Z1_HUMAN Interleukin enhancer-binding factor 2 (Fragment) OS=Homo sapiens GN=ILF2 PE=1 SV=1;>tr|B4DY09|B4DY09_HUMAN Interleukin enhancer-binding factor 2 OS=Homo sapiens GN=ILF2 PE=1 SV=1;>sp|Q12905|ILF2_HUMAN Interleukin enhancer-binding fa	3	3	3	3	3	1	3	1	3	1	43.5	43.5	43.5	12.382	115	115;352;390	0	38.653	43.5	17.4	30109000	30039000	70464	9				92	1919;2901;4071	True;True;True	1985;3044;4279	2762;4306;4307;4308;6244;6245	3505;3506;3507;5569;5570;5571;5572;8205;8206	3507;5569;8206
X6RJP6;P37802;P37802-2	X6RJP6;P37802;P37802-2	2;2;2	2;2;2	2;2;2	Transgelin-2	TAGLN2	>tr|X6RJP6|X6RJP6_HUMAN Transgelin-2 (Fragment) OS=Homo sapiens GN=TAGLN2 PE=1 SV=1;>sp|P37802|TAGL2_HUMAN Transgelin-2 OS=Homo sapiens GN=TAGLN2 PE=1 SV=3;>sp|P37802-2|TAGL2_HUMAN Isoform 2 of Transgelin-2 OS=Homo sapiens GN=TAGLN2	3	2	2	2	2	0	2	0	2	0	13.4	13.4	13.4	21.086	187	187;199;220	0	13.554	13.4	0	3851500	3851500	0	4				587	591;2801	True;True	613;2935	830;4122	1057;1058;5335;5336	1058;5336

## Sheet: NEDDylatorCUE
Protein IDs	Majority protein IDs	Peptide counts (unique)	Protein names	Gene names	Fasta headers	Number of proteins	Peptides	Razor + unique peptides	Unique peptides	Peptides NEDDylatorCUE	Peptides Control	Razor + unique peptides NEDDylatorCUE	Razor + unique peptides Control	Unique peptides NEDDylatorCUE	Unique peptides Control	Sequence coverage [%]	Unique + razor sequence coverage [%]	Unique sequence coverage [%]	Mol. weight [kDa]	Sequence length	Sequence lengths	Q-value	Score	Sequence coverage NEDDylatorCUE [%]	Sequence coverage Control [%]	Intensity	Intensity NEDDylatorCUE	Intensity Control	MS/MS Count	Only identified by site	Reverse	Potential contaminant	id	Peptide IDs	Peptide is razor	Mod. peptide IDs	Evidence IDs	MS/MS IDs	Best MS/MS	Oxidation (M) site IDs	Oxidation (M) site positions
A0A087WYG8;Q16352	A0A087WYG8;Q16352	1;1	Alpha-internexin	INA	>tr|A0A087WYG8|A0A087WYG8_HUMAN Alpha-internexin OS=Homo sapiens GN=INA PE=1 SV=1;>sp|Q16352|AINX_HUMAN Alpha-internexin OS=Homo sapiens GN=INA PE=1 SV=2	2	1	1	1	1	0	1	0	1	0	3.6	3.6	3.6	55.064	496	496;499	0.0029499	6.2664	3.6	0	130100	130100	0	1				10	618	TRUE	675	1585	3668	3668
B1ALD9;Q15063-7;Q15063-6;Q15063-4;Q15063-2;Q15063-3;Q15063-5;Q15063	B1ALD9;Q15063-7;Q15063-6;Q15063-4;Q15063-2;Q15063-3;Q15063-5;Q15063	1;1;1;1;1;1;1;1	Periostin	POSTN	>tr|B1ALD9|B1ALD9_HUMAN Periostin OS=Homo sapiens GN=POSTN PE=4 SV=1;>sp|Q15063-7|POSTN_HUMAN Isoform 7 of Periostin OS=Homo sapiens GN=POSTN;>sp|Q15063-6|POSTN_HUMAN Isoform 6 of Periostin OS=Homo sapiens GN=POSTN;>sp|Q15063-4|POSTN_HUMAN Isoform 4 of Per	8	1	1	1	1	0	1	0	1	0	2.8	2.8	2.8	90.142	808	808;721;749;751;779;781;809;836	0	8.8862	2.8	0	486960	486960	0	1				30	1176	TRUE	1278	2771	6376	6376
B1AN99;P35030-5;P35030-3;P35030-2;P35030-4;P35030	B1AN99;P35030-5;P35030-3;P35030-2;P35030-4;P35030	1;1;1;1;1;1	Trypsin-3	PRSS3	>tr|B1AN99|B1AN99_HUMAN Trypsin-3 (Fragment) OS=Homo sapiens GN=PRSS3 PE=3 SV=3;>sp|P35030-5|TRY3_HUMAN Isoform 5 of Trypsin-3 OS=Homo sapiens GN=PRSS3;>sp|P35030-3|TRY3_HUMAN Isoform 3 of Trypsin-3 OS=Homo sapiens GN=PRSS3;>sp|P35030-2|TRY3_HUMAN Isoform	6	1	1	1	1	0	1	0	1	0	7.3	7.3	7.3	19.401	178	178;240;247;260;261;304	0	12.605	7.3	0	5368200	5368200	0	2				31	1171	TRUE	1273	2765	6363;6364	6363
B8ZZF7;B4DLP0;O00338;O00338-2	B8ZZF7;B4DLP0;O00338;O00338-2	1;1;1;1	Sulfotransferase;Sulfotransferase 1C2	SULT1C2	>tr|B8ZZF7|B8ZZF7_HUMAN Sulfotransferase OS=Homo sapiens GN=SULT1C2 PE=3 SV=1;>tr|B4DLP0|B4DLP0_HUMAN Sulfotransferase OS=Homo sapiens GN=SULT1C2 PE=2 SV=1;>sp|O00338|ST1C2_HUMAN Sulfotransferase 1C2 OS=Homo sapiens GN=SULT1C2 PE=1 SV=1;>sp|O00338-2|ST1C2_	4	1	1	1	1	0	1	0	1	0	4.6	4.6	4.6	30.653	259	259;310;296;307	1	-2	4.6	0	757990	757990	0	2	+			34	969	TRUE	1054	2239	5087;5088	5087	5	220
B8ZZK4;H7C2W9;C9JU56;B7Z4E3;B7Z4C8;P62899-3;P62899;P62899-2	B8ZZK4;H7C2W9;C9JU56;B7Z4E3;B7Z4C8;P62899-3;P62899;P62899-2	1;1;1;1;1;1;1;1	60S ribosomal protein L31	RPL31	>tr|B8ZZK4|B8ZZK4_HUMAN 60S ribosomal protein L31 OS=Homo sapiens GN=RPL31 PE=1 SV=1;>tr|H7C2W9|H7C2W9_HUMAN 60S ribosomal protein L31 (Fragment) OS=Homo sapiens GN=RPL31 PE=1 SV=1;>tr|C9JU56|C9JU56_HUMAN 60S ribosomal protein L31 (Fragment) OS=Homo sapien	8	1	1	1	1	0	1	0	1	0	11.4	11.4	11.4	8.9876	79	79;108;115;120;130;121;125;128	0.0032787	6.5828	11.4	0	10440000	10440000	0	1				41	933	TRUE	1015	2180	4965	4965
C0H5Y4;O43508;O43508-2	C0H5Y4;O43508;O43508-2	1;1;1	Tumor necrosis factor ligand superfamily member 12;Tumor necrosis factor ligand superfamily member 12, membrane form;Tumor necrosis factor ligand superfamily member 12, secreted form	TNFSF12	>tr|C0H5Y4|C0H5Y4_HUMAN HCG1991317, isoform CRA_a OS=Homo sapiens GN=TNFSF12 PE=2 SV=1;>sp|O43508|TNF12_HUMAN Tumor necrosis factor ligand superfamily member 12 OS=Homo sapiens GN=TNFSF12 PE=1 SV=1;>sp|O43508-2|TNF12_HUMAN Isoform TWE-PRIL of Tumor necrosi	3	1	1	1	1	0	1	0	1	0	6	6	6	14.438	134	134;249;330	1	-2	6	0	15475000	15475000	0	1	+			43	721	TRUE	780	1764	4054	4054	8	1
C9J8D4;Q13724-2;Q13724	C9J8D4;Q13724-2;Q13724	2;2;2	Mannosyl-oligosaccharide glucosidase	MOGS	>tr|C9J8D4|C9J8D4_HUMAN Mannosyl-oligosaccharide glucosidase (Fragment) OS=Homo sapiens GN=MOGS PE=1 SV=3;>sp|Q13724-2|MOGS_HUMAN Isoform 2 of Mannosyl-oligosaccharide glucosidase OS=Homo sapiens GN=MOGS;>sp|Q13724|MOGS_HUMAN Mannosyl-oligosaccharide gluco	3	2	2	2	2	0	2	0	2	0	4.1	4.1	4.1	54.162	492	492;731;837	0	11.685	4.1	0	1928300	1928300	0	3				49	125;220	True;True	135;239	314;549	758;1312;1313	758;1312
E7ENL6;P12111-4;P12111-2;P12111;P12111-3;P12111-5	E7ENL6;P12111-4;P12111-2;P12111;P12111-3;P12111-5	2;2;2;2;1;1	Collagen alpha-3(VI) chain	COL6A3	>tr|E7ENL6|E7ENL6_HUMAN Collagen alpha-3(VI) chain OS=Homo sapiens GN=COL6A3 PE=4 SV=2;>sp|P12111-4|CO6A3_HUMAN Isoform 4 of Collagen alpha-3(VI) chain OS=Homo sapiens GN=COL6A3;>sp|P12111-2|CO6A3_HUMAN Isoform 2 of Collagen alpha-3(VI) chain OS=Homo sapie	6	2	2	2	2	0	2	0	2	0	1.8	1.8	1.8	278.11	2569	2569;2570;2971;3177;1036;1237	0	25.209	1.8	0	651680	651680	0	3				98	664;770	True;True	721;842	1665;1879	3882;4266;4267	3882;4267
E7ES68;G5E9D5;Q9BQ52-3;Q9BQ52-4;Q9BQ52	E7ES68;G5E9D5;Q9BQ52-3;Q9BQ52-4;Q9BQ52	1;1;1;1;1	Zinc phosphodiesterase ELAC protein 2	ELAC2	>tr|E7ES68|E7ES68_HUMAN Zinc phosphodiesterase ELAC protein 2 (Fragment) OS=Homo sapiens GN=ELAC2 PE=1 SV=2;>tr|G5E9D5|G5E9D5_HUMAN ElaC homolog 2 (E. coli), isoform CRA_a OS=Homo sapiens GN=ELAC2 PE=1 SV=1;>sp|Q9BQ52-3|RNZ2_HUMAN Isoform 3 of Zinc phospho	5	1	1	1	1	0	1	0	1	0	2.2	2.2	2.2	70.106	626	626;807;454;786;826	0	47.825	2.2	0	2349700	2349700	0	2				101	304	TRUE	334	895	2052;2053	2053
E9PBS1;P22234;P22234-2	E9PBS1;P22234;P22234-2	1;1;1	Multifunctional protein ADE2;Phosphoribosylaminoimidazole-succinocarboxamide synthase;Phosphoribosylaminoimidazole carboxylase	PAICS	>tr|E9PBS1|E9PBS1_HUMAN Phosphoribosylaminoimidazole carboxylase (Fragment) OS=Homo sapiens GN=PAICS PE=1 SV=1;>sp|P22234|PUR6_HUMAN Multifunctional protein ADE2 OS=Homo sapiens GN=PAICS PE=1 SV=3;>sp|P22234-2|PUR6_HUMAN Isoform 2 of Multifunctional protei	3	1	1	1	1	0	1	0	1	0	2.4	2.4	2.4	45.651	413	413;425;432	0.0030675	6.4004	2.4	0	606060	606060	0	2				107	134	TRUE	144	328	801;802	802
E9PDF6;O43795-2;O43795;C9JUP5;C9JYW1;E7EQD9	E9PDF6;O43795-2;O43795;C9JUP5;C9JYW1;E7EQD9	2;2;2;1;1;1	Unconventional myosin-Ib	MYO1B	>tr|E9PDF6|E9PDF6_HUMAN Unconventional myosin-Ib OS=Homo sapiens GN=MYO1B PE=1 SV=1;>sp|O43795-2|MYO1B_HUMAN Isoform 2 of Unconventional myosin-Ib OS=Homo sapiens GN=MYO1B;>sp|O43795|MYO1B_HUMAN Unconventional myosin-Ib OS=Homo sapiens GN=MYO1B PE=1 SV=3;>	6	2	2	2	2	1	2	1	2	1	3.5	3.5	3.5	128.48	1107	1107;1078;1136;149;163;303	0	51.37	3.5	1.9	40500000	6107400	34393000	7				108	781;964	True;True	853;1048	1916;2227;2228;2229;2230	4370;4371;5066;5067;5068;5069;5070	4370;5069
E9PDT6;D6R939;E7EWC2;F5H7S7;Q13576-3;Q13576-2;Q13576	E9PDT6;D6R939;E7EWC2;F5H7S7;Q13576-3;Q13576-2;Q13576	1;1;1;1;1;1;1	Ras GTPase-activating-like protein IQGAP2	IQGAP2	>tr|E9PDT6|E9PDT6_HUMAN Ras GTPase-activating-like protein IQGAP2 (Fragment) OS=Homo sapiens GN=IQGAP2 PE=1 SV=1;>tr|D6R939|D6R939_HUMAN Ras GTPase-activating-like protein IQGAP2 (Fragment) OS=Homo sapiens GN=IQGAP2 PE=1 SV=3;>tr|E7EWC2|E7EWC2_HUMAN Ras GT	7	1	1	1	1	0	1	0	1	0	2.9	2.9	2.9	59.172	509	509;825;1402;1525;1071;1071;1575	1	-2	2.9	0	7200500	7200500	0	1	+			91	104	TRUE	114	271	666	666	45	381
E9PP50;P23528;E9PLJ3;E9PS23;E9PQB7;G3V1A4;E9PK25;Q9Y281-3;Q9Y281	E9PP50;P23528;E9PLJ3;E9PS23;E9PQB7;G3V1A4;E9PK25;Q9Y281-3;Q9Y281	2;2;1;1;1;1;1;1;1	Cofilin-1;Cofilin-2	CFL1;CFL2	>tr|E9PP50|E9PP50_HUMAN Cofilin-1 (Fragment) OS=Homo sapiens GN=CFL1 PE=1 SV=3;>sp|P23528|COF1_HUMAN Cofilin-1 OS=Homo sapiens GN=CFL1 PE=1 SV=3;>tr|E9PLJ3|E9PLJ3_HUMAN Cofilin-1 (Fragment) OS=Homo sapiens GN=CFL1 PE=1 SV=1;>tr|E9PS23|E9PS23_HUMAN Cofilin-	9	2	2	2	2	1	2	1	2	1	14.4	14.4	14.4	17.865	160	160;166;79;91;122;149;204;149;166	0	14.744	14.4	7.5	1850600	1148400	702190	5				117	124;1220	True;True	134;1324	312;313;2870	754;755;756;757;6563	756;6563
E9PPU1;H0YEU2;E9PL09;P23396;P23396-2;H0YES8;E9PQX2;E9PQ96;E9PSF4;E9PJH4;F2Z2S8;H0YF32;E9PK82;H0YCJ7	E9PPU1;H0YEU2;E9PL09;P23396;P23396-2	3;3;3;3;3;1;1;1;1;1;1;1;1;1	40S ribosomal protein S3	RPS3	>tr|E9PPU1|E9PPU1_HUMAN 40S ribosomal protein S3 OS=Homo sapiens GN=RPS3 PE=1 SV=1;>tr|H0YEU2|H0YEU2_HUMAN 40S ribosomal protein S3 (Fragment) OS=Homo sapiens GN=RPS3 PE=1 SV=1;>tr|E9PL09|E9PL09_HUMAN 40S ribosomal protein S3 OS=Homo sapiens GN=RPS3 PE=1 S	14	3	3	3	3	0	3	0	3	0	24.1	24.1	24.1	17.407	158	158;171;231;243;259;33;44;91;103;115;117;123;128;135	0	16.942	24.1	0	4647700	4647700	0	4				115	43;188;420	True;True;True	47;205;460	61;499;1107	121;1180;2550;2551	121;1180;2551
F5H343;F5H8B9;Q6IB99;F5GYP8;F5H8C5;F5H0S5;F5H7J1;Q8NHQ8-2;Q8NHQ8	F5H343;F5H8B9;Q6IB99;F5GYP8;F5H8C5;F5H0S5;F5H7J1;Q8NHQ8-2;Q8NHQ8	1;1;1;1;1;1;1;1;1	Ras association domain-containing protein 8	RASSF8;C12orf2	>tr|F5H343|F5H343_HUMAN Ras association domain-containing protein 8 (Fragment) OS=Homo sapiens GN=RASSF8 PE=4 SV=1;>tr|F5H8B9|F5H8B9_HUMAN Ras association domain-containing protein 8 (Fragment) OS=Homo sapiens GN=RASSF8 PE=4 SV=1;>tr|Q6IB99|Q6IB99_HUMAN C1	9	1	1	1	1	0	1	0	1	0	37.9	37.9	37.9	3.2058	29	29;91;109;122;159;208;219;392;419	0.0079365	6.0262	37.9	0	0	0	0	1				122	310	TRUE	340	901	2059	2059
F8VPD4;P27708	F8VPD4;P27708	1;1	CAD protein;Glutamine-dependent carbamoyl-phosphate synthase;Aspartate carbamoyltransferase;Dihydroorotase	CAD	>tr|F8VPD4|F8VPD4_HUMAN CAD protein OS=Homo sapiens GN=CAD PE=1 SV=1;>sp|P27708|PYR1_HUMAN CAD protein OS=Homo sapiens GN=CAD PE=1 SV=3	2	1	1	1	1	0	1	0	1	0	0.6	0.6	0.6	236.02	2162	2162;2225	0.0031153	6.467	0.6	0	120100	120100	0	2				127	12	TRUE	13	16	25;26	25
F8W1N5;F8VZJ2;F8VNW4;F8W0W4;H0YHX9;Q13765;E9PAV3-2;E9PAV3	F8W1N5;F8VZJ2;F8VNW4;F8W0W4;H0YHX9;Q13765;E9PAV3-2;E9PAV3	1;1;1;1;1;1;1;1	Nascent polypeptide-associated complex subunit alpha;Nascent polypeptide-associated complex subunit alpha, muscle-specific form	NACA	>tr|F8W1N5|F8W1N5_HUMAN Nascent polypeptide-associated complex subunit alpha, muscle-specific form (Fragment) OS=Homo sapiens GN=NACA PE=1 SV=1;>tr|F8VZJ2|F8VZJ2_HUMAN Nascent polypeptide-associated complex subunit alpha, muscle-specific form OS=Homo sapie	8	1	1	1	1	0	1	0	1	0	21.1	21.1	21.1	7.813	71	71;136;148;198;213;215;925;2078	0	14.511	21.1	0	1071800	1071800	0	1				105	520	TRUE	571	1360	3128	3128
F8WBR5;M0QZ52;G3V479;H0Y7A7;P62158	F8WBR5;M0QZ52;G3V479;H0Y7A7;P62158	1;1;1;1;1	Calmodulin	CALM2;CALM3;CALM1	>tr|F8WBR5|F8WBR5_HUMAN Calmodulin OS=Homo sapiens GN=CALM2 PE=1 SV=1;>tr|M0QZ52|M0QZ52_HUMAN Calmodulin OS=Homo sapiens GN=CALM3 PE=1 SV=1;>tr|G3V479|G3V479_HUMAN Calmodulin OS=Homo sapiens GN=CALM1 PE=1 SV=1;>tr|H0Y7A7|H0Y7A7_HUMAN Calmodulin (Fragment)	5	1	1	1	1	0	1	0	1	0	46.2	46.2	46.2	7.372	65	65;83;83;187;149	0	7.0629	46.2	0	347400	347400	0	1				130	28	TRUE	32	39	84	84
H0Y9V9;P32969;H0Y9R4;E7ESE0;D6RAN4	H0Y9V9;P32969;H0Y9R4;E7ESE0;D6RAN4	2;2;1;1;1	60S ribosomal protein L9	RPL9	>tr|H0Y9V9|H0Y9V9_HUMAN 60S ribosomal protein L9 (Fragment) OS=Homo sapiens GN=RPL9 PE=1 SV=1;>sp|P32969|RL9_HUMAN 60S ribosomal protein L9 OS=Homo sapiens GN=RPL9 PE=1 SV=1;>tr|H0Y9R4|H0Y9R4_HUMAN 60S ribosomal protein L9 (Fragment) OS=Homo sapiens GN=RPL	5	2	2	2	2	0	2	0	2	0	11.6	11.6	11.6	21.459	189	189;192;91;166;182	0	14.541	11.6	0	3695700	3695700	0	2				140	375;838	True;True	413;917	1031;2030	2365;4683	2365;4683
H0YGG7;P61204-2;P84077;P61204	H0YGG7;P61204-2;P84077;P61204	1;1;1;1	ADP-ribosylation factor 3;ADP-ribosylation factor 1	ARF3;ARF1	>tr|H0YGG7|H0YGG7_HUMAN Uncharacterized protein (Fragment) OS=Homo sapiens PE=4 SV=1;>sp|P61204-2|ARF3_HUMAN Isoform 2 of ADP-ribosylation factor 3 OS=Homo sapiens GN=ARF3;>sp|P84077|ARF1_HUMAN ADP-ribosylation factor 1 OS=Homo sapiens GN=ARF1 PE=1 SV=2;>s	4	1	1	1	1	0	1	0	1	0	24.2	24.2	24.2	6.7875	62	62;144;181;181	0	8.0083	24.2	0	0	0	0	1				145	848	TRUE	927	2048	4724	4724
H0YHL7;B4E3S0;Q9ULV4;Q9ULV4-2;Q9ULV4-3	H0YHL7;B4E3S0;Q9ULV4;Q9ULV4-2;Q9ULV4-3	1;1;1;1;1	Coronin;Coronin-1C	CORO1C	>tr|H0YHL7|H0YHL7_HUMAN Coronin-1C (Fragment) OS=Homo sapiens GN=CORO1C PE=1 SV=1;>tr|B4E3S0|B4E3S0_HUMAN Coronin OS=Homo sapiens GN=CORO1C PE=1 SV=1;>sp|Q9ULV4|COR1C_HUMAN Coronin-1C OS=Homo sapiens GN=CORO1C PE=1 SV=1;>sp|Q9ULV4-2|COR1C_HUMAN Isoform 2 o	5	1	1	1	1	0	1	0	1	0	17.6	17.6	17.6	18.698	165	165;369;474;480;527	0	7.4484	17.6	0	158040	158040	0	1				37	595	TRUE	650	1490	3402	3402
H0YKS4;H0YMD0;H0YMU9;H0YN42;P07355;P07355-2;H0YMM1;H0YM50;A6NMY6;H0YKZ7;H0YLV6;H0YMT9;H0YKX9;H0YMW4;H0YNP5;H0YKL9;H0YN52;H0YNA0;H0YKV8;H0YN28;H0YL33;H0YLE2;H0YNB8;H0YMD9;H0YKN4	H0YKS4;H0YMD0;H0YMU9;H0YN42;P07355;P07355-2;H0YMM1;H0YM50;A6NMY6;H0YKZ7;H0YLV6;H0YMT9;H0YKX9;H0YMW4;H0YNP5;H0YKL9	6;6;6;6;6;6;5;5;5;4;4;4;4;4;4;3;2;2;2;2;2;1;1;1;1	Annexin;Annexin A2;Putative annexin A2-like protein	ANXA2;ANXA2P2	>tr|H0YKS4|H0YKS4_HUMAN Annexin (Fragment) OS=Homo sapiens GN=ANXA2 PE=1 SV=1;>tr|H0YMD0|H0YMD0_HUMAN Annexin (Fragment) OS=Homo sapiens GN=ANXA2 PE=1 SV=1;>tr|H0YMU9|H0YMU9_HUMAN Annexin OS=Homo sapiens GN=ANXA2 PE=1 SV=1;>tr|H0YN42|H0YN42_HUMAN Annexin (	25	6	6	6	5	2	5	2	5	2	38.1	38.1	38.1	19.53	176	176;227;230;256;339;357;149;248;339;119;132;133;134;146;175;110;59;79;81;139;142;45;47;65;69	0	52.509	31.8	11.9	7779800	5434900	2344900	12				147	180;201;847;935;1086;1088	True;True;True;True;True;True	196;218;926;1017;1179;1181	441;516;2047;2182;2543;2544;2547	1047;1211;1212;1213;4723;4967;5860;5861;5862;5863;5864;5867	1047;1212;4723;4967;5863;5867
H0YMK6;H0YM57;H0YNC1;H0YNK5	H0YMK6;H0YM57;H0YNC1;H0YNK5	1;1;1;1		RNF31	>tr|H0YMK6|H0YMK6_HUMAN E3 ubiquitin-protein ligase RNF31 (Fragment) OS=Homo sapiens GN=RNF31 PE=4 SV=1;>tr|H0YM57|H0YM57_HUMAN E3 ubiquitin-protein ligase RNF31 (Fragment) OS=Homo sapiens GN=RNF31 PE=4 SV=3;>tr|H0YNC1|H0YNC1_HUMAN E3 ubiquitin-protein lig	4	1	1	1	1	0	1	0	1	0	37.5	37.5	37.5	3.3218	32	32;53;61;149	0.0079156	6.0093	37.5	0	0	0	0	1				149	747	TRUE	811	1810	4134	4134	50	1
H3BMZ1;H3BRL8;H3BPZ1;H3BS72;Q9P035-2;Q9P035	H3BMZ1;H3BRL8;H3BPZ1;H3BS72;Q9P035-2;Q9P035	1;1;1;1;1;1	Very-long-chain (3R)-3-hydroxyacyl-CoA dehydratase 3	PTPLAD1	>tr|H3BMZ1|H3BMZ1_HUMAN Very-long-chain (3R)-3-hydroxyacyl-CoA dehydratase 3 (Fragment) OS=Homo sapiens GN=PTPLAD1 PE=1 SV=1;>tr|H3BRL8|H3BRL8_HUMAN Very-long-chain (3R)-3-hydroxyacyl-CoA dehydratase 3 OS=Homo sapiens GN=PTPLAD1 PE=1 SV=1;>tr|H3BPZ1|H3BPZ1	6	1	1	1	1	0	1	0	1	0	10.1	10.1	10.1	16.164	139	139;245;337;400;307;362	0	13.098	10.1	0	882180	882180	0	2				150	629	TRUE	686	1610	3748;3749	3749
H3BRK9;R4GNG2;Q9UKV5	H3BRK9;R4GNG2;Q9UKV5	1;1;1	E3 ubiquitin-protein ligase AMFR	AMFR	>tr|H3BRK9|H3BRK9_HUMAN E3 ubiquitin-protein ligase AMFR (Fragment) OS=Homo sapiens GN=AMFR PE=1 SV=1;>tr|R4GNG2|R4GNG2_HUMAN E3 ubiquitin-protein ligase AMFR (Fragment) OS=Homo sapiens GN=AMFR PE=1 SV=1;>sp|Q9UKV5|AMFR_HUMAN E3 ubiquitin-protein ligase AM	3	1	1	1	1	0	1	0	1	0	4.5	4.5	4.5	32.768	288	288;299;643	0	11.057	4.5	0	71704000	71704000	0	4				152	1017	TRUE	1106	2378	5468;5469;5470;5471	5468
H3BTN5;P14618-2;P14618;H3BQ34;P14618-3;H3BR70;H3BU13;H3BT25;H3BUW1;H3BTJ2;P30613-2;P30613	H3BTN5;P14618-2;P14618;H3BQ34;P14618-3;H3BR70	4;4;4;3;3;2;1;1;1;1;1;1	Pyruvate kinase;Pyruvate kinase PKM	PKM	>tr|H3BTN5|H3BTN5_HUMAN Pyruvate kinase (Fragment) OS=Homo sapiens GN=PKM PE=1 SV=1;>sp|P14618-2|KPYM_HUMAN Isoform M1 of Pyruvate kinase PKM OS=Homo sapiens GN=PKM;>sp|P14618|KPYM_HUMAN Pyruvate kinase PKM OS=Homo sapiens GN=PKM PE=1 SV=4;>tr|H3BQ34|H3BQ3	12	4	4	4	3	1	3	1	3	1	12	12	12	53.045	485	485;531;531;281;516;366;82;151;162;168;543;574	0	34.407	9.7	2.3	3741000	1873700	1867300	8				153	372;395;408;827	True;True;True;True	410;435;448;906	1028;1064;1088;2014	2350;2465;2466;2499;2500;4656;4657;4658	2350;2465;2500;4658	51	239
H3BTN5;P14618-2;P14618;H3BQ34;P14618-3;H3BR70;H3BU13;H3BT25;H3BUW1;H3BTJ2;P30613-2;P30613	H3BTN5;P14618-2;P14618;H3BQ34;P14618-3;H3BR70	4;4;4;3;3;2;1;1;1;1;1;1	Pyruvate kinase;Pyruvate kinase PKM	PKM	>tr|H3BTN5|H3BTN5_HUMAN Pyruvate kinase (Fragment) OS=Homo sapiens GN=PKM PE=1 SV=1;>sp|P14618-2|KPYM_HUMAN Isoform M1 of Pyruvate kinase PKM OS=Homo sapiens GN=PKM;>sp|P14618|KPYM_HUMAN Pyruvate kinase PKM OS=Homo sapiens GN=PKM PE=1 SV=4;>tr|H3BQ34|H3BQ3	12	4	4	4	3	1	3	1	3	1	12	12	12	53.045	485	485;531;531;281;516;366;82;151;162;168;543;574	0	34.407	9.7	2.3	3741000	1873700	1867300	8				153	372;395;408;827	True;True;True;True	410;435;448;906	1028;1064;1088;2014	2350;2465;2466;2499;2500;4656;4657;4658	2350;2465;2500;4658	51	239
H7C469;F8WD96;C9JH19;P07339	H7C469;F8WD96;C9JH19;P07339	1;1;1;1	Cathepsin D;Cathepsin D light chain;Cathepsin D heavy chain	CTSD	>tr|H7C469|H7C469_HUMAN Uncharacterized protein (Fragment) OS=Homo sapiens PE=3 SV=2;>tr|F8WD96|F8WD96_HUMAN Cathepsin D light chain OS=Homo sapiens GN=CTSD PE=3 SV=1;>tr|C9JH19|C9JH19_HUMAN Cathepsin D light chain (Fragment) OS=Homo sapiens GN=CTSD PE=3 S	4	1	1	1	1	0	1	0	1	0	6.9	6.9	6.9	27.774	262	262;276;299;412	0	16.158	6.9	0	775490	775490	0	2				53	221	TRUE	240	550	1314;1315	1314
I3L3P5;I3L312;P07237	I3L3P5;I3L312;P07237	1;1;1	Protein disulfide-isomerase	P4HB	>tr|I3L3P5|I3L3P5_HUMAN Protein disulfide-isomerase (Fragment) OS=Homo sapiens GN=P4HB PE=1 SV=1;>tr|I3L312|I3L312_HUMAN Protein disulfide-isomerase (Fragment) OS=Homo sapiens GN=P4HB PE=1 SV=2;>sp|P07237|PDIA1_HUMAN Protein disulfide-isomerase OS=Homo sap	3	1	1	1	1	0	1	0	1	0	19.2	19.2	19.2	16.876	156	156;208;508	0	10.308	19.2	0	638820	638820	0	1				160	1062	TRUE	1154	2505	5757	5757
I6L8B7;Q01469	I6L8B7;Q01469	1;1	Fatty acid-binding protein, epidermal	FABP5	>tr|I6L8B7|I6L8B7_HUMAN Fatty acid-binding protein, epidermal OS=Homo sapiens GN=FABP5 PE=1 SV=1;>sp|Q01469|FABP5_HUMAN Fatty acid-binding protein, epidermal OS=Homo sapiens GN=FABP5 PE=1 SV=3	2	1	1	1	1	0	1	0	1	0	10.9	10.9	10.9	11.257	101	101;135	0	7.7998	10.9	0	1274400	1274400	0	2				161	1109	TRUE	1206	2582	5933;5934	5933
J3KNZ9;Q9HAH7;Q9HAH7-1	J3KNZ9;Q9HAH7;Q9HAH7-1	1;1;1	Probable fibrosin-1	FBRS	>tr|J3KNZ9|J3KNZ9_HUMAN Probable fibrosin-1 OS=Homo sapiens GN=FBRS PE=1 SV=1;>sp|Q9HAH7|FBRS_HUMAN Probable fibrosin-1 OS=Homo sapiens GN=FBRS PE=1 SV=3;>sp|Q9HAH7-1|FBRS_HUMAN Isoform 1 of Probable fibrosin-1 OS=Homo sapiens GN=FBRS	3	1	1	1	1	0	1	0	1	0	1.8	1.8	1.8	103.77	980	980;460;487	0	8.9399	1.8	0	291590	291590	0	3				163	393	TRUE	433	1062	2461;2462;2463	2463
K4DI93;Q13620-1;Q13620	K4DI93;Q13620-1;Q13620	2;1;1	Cullin-4B	CUL4B	>tr|K4DI93|K4DI93_HUMAN Cullin 4B, isoform CRA_e OS=Homo sapiens GN=CUL4B PE=1 SV=1;>sp|Q13620-1|CUL4B_HUMAN Isoform 2 of Cullin-4B OS=Homo sapiens GN=CUL4B;>sp|Q13620|CUL4B_HUMAN Cullin-4B OS=Homo sapiens GN=CUL4B PE=1 SV=4	3	17	17	2	17	1	17	1	2	0	21.4	21.4	4.4	102.75	900	900;895;913	0	156.51	21.4	1.3	126860000	126450000	402150	32				171	51;206;267;273;348;438;480;545;645;666;720;865;911;920;940;1016;1078	True;True;True;True;True;True;True;True;True;True;True;True;True;True;True;True;True	55;224;293;299;380;478;521;596;702;723;779;944;993;1002;1023;1105;1170	79;524;665;672;967;968;1132;1190;1406;1635;1667;1763;2073;2149;2161;2189;2377;2528	169;170;1229;1559;1560;1571;2203;2204;2205;2206;2207;2208;2209;2596;2597;2745;3225;3226;3227;3791;3886;3887;3888;4053;4774;4918;4936;4981;4982;5466;5467;5810	169;1229;1560;1571;2205;2596;2745;3227;3791;3887;4053;4774;4918;4936;4981;5466;5810
K7EK07;P84243	K7EK07;P84243	1;1	Histone H3;Histone H3.3	H3F3B;H3F3A	>tr|K7EK07|K7EK07_HUMAN Histone H3 (Fragment) OS=Homo sapiens GN=H3F3B PE=1 SV=1;>sp|P84243|H33_HUMAN Histone H3.3 OS=Homo sapiens GN=H3F3A PE=1 SV=2	2	1	1	1	1	0	1	0	1	0	24.2	24.2	24.2	14.914	132	132;136	0	10.602	24.2	0	1657400	1657400	0	3				173	382	TRUE	422	1047;1048	2422;2423;2424	2423
K7EKH5;C9J8F3;J3KSV6;J3QKP5;A8MVZ9;P09972	K7EKH5;C9J8F3;J3KSV6;J3QKP5;A8MVZ9;P09972	1;1;1;1;1;1	Fructose-bisphosphate aldolase C	ALDOC	>tr|K7EKH5|K7EKH5_HUMAN Fructose-bisphosphate aldolase C (Fragment) OS=Homo sapiens GN=ALDOC PE=1 SV=1;>tr|C9J8F3|C9J8F3_HUMAN Fructose-bisphosphate aldolase C (Fragment) OS=Homo sapiens GN=ALDOC PE=1 SV=1;>tr|J3KSV6|J3KSV6_HUMAN Fructose-bisphosphate aldo	6	1	1	1	1	0	1	0	1	0	17	17	17	15.035	135	135;149;175;180;336;364	0	11.297	17	0	2010300	2010300	0	3				25	476	TRUE	517	1184;1185	2735;2736;2737	2736
K7ESE8;J3KSD8;Q13867;K7ES02	K7ESE8;J3KSD8;Q13867;K7ES02	2;2;2;1	Bleomycin hydrolase	BLMH	>tr|K7ESE8|K7ESE8_HUMAN Bleomycin hydrolase (Fragment) OS=Homo sapiens GN=BLMH PE=1 SV=1;>tr|J3KSD8|J3KSD8_HUMAN Bleomycin hydrolase (Fragment) OS=Homo sapiens GN=BLMH PE=1 SV=3;>sp|Q13867|BLMH_HUMAN Bleomycin hydrolase OS=Homo sapiens GN=BLMH PE=1 SV=1;>t	4	2	2	2	2	0	2	0	2	0	9.5	9.5	9.5	26.738	231	231;263;455;318	0	11.965	9.5	0	1374300	1374300	0	3				166	193;801	True;True	210;876	505;1956	1192;1193;4489	1193;4489
M0QZN2;M0R0F0;M0R0R2;P46782	M0QZN2;M0R0F0;M0R0R2;P46782	2;2;2;2	40S ribosomal protein S5;40S ribosomal protein S5, N-terminally processed	RPS5	>tr|M0QZN2|M0QZN2_HUMAN 40S ribosomal protein S5 OS=Homo sapiens GN=RPS5 PE=1 SV=1;>tr|M0R0F0|M0R0F0_HUMAN 40S ribosomal protein S5 (Fragment) OS=Homo sapiens GN=RPS5 PE=1 SV=1;>tr|M0R0R2|M0R0R2_HUMAN 40S ribosomal protein S5 OS=Homo sapiens GN=RPS5 PE=1 S	4	2	2	2	2	0	2	0	2	0	19.4	19.4	19.4	14.763	134	134;200;225;204	0	12.857	19.4	0	3674200	3674200	0	3				180	462;1057	True;True	503;1149	1167;2493	2701;5741;5742	2701;5742
M0R3D6;M0R1A7;M0R117;Q02543;M0R0P7	M0R3D6;M0R1A7;M0R117;Q02543;M0R0P7	2;2;2;2;1	60S ribosomal protein L18a	RPL18A	>tr|M0R3D6|M0R3D6_HUMAN 60S ribosomal protein L18a (Fragment) OS=Homo sapiens GN=RPL18A PE=1 SV=1;>tr|M0R1A7|M0R1A7_HUMAN 60S ribosomal protein L18a OS=Homo sapiens GN=RPL18A PE=1 SV=1;>tr|M0R117|M0R117_HUMAN 60S ribosomal protein L18a OS=Homo sapiens GN=R	5	2	2	2	2	1	2	1	2	1	16.3	16.3	16.3	16.714	141	141;147;154;176;137	0	27.45	16.3	9.2	28619000	26476000	2143000	15				181	216;528	True;True	234;579	541;542;1374;1375	1259;1260;1261;1262;1263;1264;1265;1266;1267;1268;1269;1270;1271;3155;3156	1266;3155
O15067;J3KT98	O15067;J3KT98	2;1	Phosphoribosylformylglycinamidine synthase	PFAS	>sp|O15067|PUR4_HUMAN Phosphoribosylformylglycinamidine synthase OS=Homo sapiens GN=PFAS PE=1 SV=4;>tr|J3KT98|J3KT98_HUMAN Phosphoribosylformylglycinamidine synthase (Fragment) OS=Homo sapiens GN=PFAS PE=1 SV=3	2	2	2	2	2	0	2	0	2	0	1.9	1.9	1.9	144.73	1338	1338;117	0	13.12	1.9	0	1536400	1536400	0	4				187	318;367	True;True	349;403	924;1019	2126;2329;2330;2331	2126;2331
O43707;K7EJH8;H7C144;F5GXS2;O43707-3;O43707-2	O43707;K7EJH8;H7C144;F5GXS2;O43707-3;O43707-2	2;1;1;1;1;1	Alpha-actinin-4	ACTN4	>sp|O43707|ACTN4_HUMAN Alpha-actinin-4 OS=Homo sapiens GN=ACTN4 PE=1 SV=2;>tr|K7EJH8|K7EJH8_HUMAN Alpha-actinin-4 (Fragment) OS=Homo sapiens GN=ACTN4 PE=1 SV=1;>tr|H7C144|H7C144_HUMAN Alpha-actinin-4 (Fragment) OS=Homo sapiens GN=ACTN4 PE=1 SV=1;>tr|F5GXS2	6	2	2	2	2	0	2	0	2	0	3.6	3.6	3.6	104.85	911	911;182;342;521;521;692	0	13.393	3.6	0	1136600	1136600	0	2				190	347;569	True;True	379;620	966;1435	2202;3293	2202;3293
O75445;O75445-3	O75445;O75445-3	1;1	Usherin	USH2A	>sp|O75445|USH2A_HUMAN Usherin OS=Homo sapiens GN=USH2A PE=1 SV=3;>sp|O75445-3|USH2A_HUMAN Isoform 3 of Usherin OS=Homo sapiens GN=USH2A	2	1	1	1	1	0	1	0	1	0	0.2	0.2	0.2	575.59	5202	5202;5226	0.0082192	6.0823	0.2	0	2043200	2043200	0	1				192	91	TRUE	99	243	577	577
O95104-2;O95104-3;O95104	O95104-2;O95104-3;O95104	3;3;3	Splicing factor, arginine/serine-rich 15	SCAF4	>sp|O95104-2|SFR15_HUMAN Isoform 2 of Splicing factor, arginine/serine-rich 15 OS=Homo sapiens GN=SCAF4;>sp|O95104-3|SFR15_HUMAN Isoform 3 of Splicing factor, arginine/serine-rich 15 OS=Homo sapiens GN=SCAF4;>sp|O95104|SFR15_HUMAN Splicing factor, arginine	3	3	3	3	3	0	3	0	3	0	5	5	5	123.64	1125	1125;1132;1147	0	20.652	5	0	1000100	1000100	0	4				196	474;1108;1111	True;True;True	515;1205;1208	1182;2581;2584	2733;5932;5936;5937	2733;5932;5937
P01040;C9J0E4	P01040	3;1	Cystatin-A;Cystatin-A, N-terminally processed	CSTA	>sp|P01040|CYTA_HUMAN Cystatin-A OS=Homo sapiens GN=CSTA PE=1 SV=1	2	3	3	3	3	0	3	0	3	0	35.7	35.7	35.7	11.006	98	98;63	0	17.339	35.7	0	2528700	2528700	0	3				202	787;984;1163	True;True;True	861;1069;1264	1934;2277;2749	4431;5184;6313	4431;5184;6313
P04040	P04040	2	Catalase	CAT	>sp|P04040|CATA_HUMAN Catalase OS=Homo sapiens GN=CAT PE=1 SV=3	1	2	2	2	2	0	2	0	2	0	4.9	4.9	4.9	59.755	527	527	0	16.908	4.9	0	2279600	2279600	0	3				203	30;698	True;True	34;755	41;1718	86;87;3966	87;3966
P04844-2;P04844	P04844-2;P04844	1;1	Dolichyl-diphosphooligosaccharide--protein glycosyltransferase subunit 2	RPN2	>sp|P04844-2|RPN2_HUMAN Isoform 2 of Dolichyl-diphosphooligosaccharide--protein glycosyltransferase subunit 2 OS=Homo sapiens GN=RPN2;>sp|P04844|RPN2_HUMAN Dolichyl-diphosphooligosaccharide--protein glycosyltransferase subunit 2 OS=Homo sapiens GN=RPN2 PE=	2	1	1	1	1	0	1	0	1	0	2.3	2.3	2.3	67.723	615	615;631	0	8.051	2.3	0	568930	568930	0	3				206	1063	TRUE	1155	2506	5758;5759;5760	5759
P05141	P05141	2	ADP/ATP translocase 2;ADP/ATP translocase 2, N-terminally processed	SLC25A5	>sp|P05141|ADT2_HUMAN ADP/ATP translocase 2 OS=Homo sapiens GN=SLC25A5 PE=1 SV=7	1	4	4	2	3	1	3	1	2	0	12.8	12.8	7.4	32.852	298	298	0	26.074	10.1	2.7	32567000	25595000	6971500	12				208	436;1034;1042;1043	True;True;True;True	476;1124;1132;1133	1129;1130;2461;2474;2475	2590;2591;2592;2593;2594;5671;5699;5700;5701;5702;5703;5704	2590;5671;5699;5704
P05165-3;P05165-2;P05165;H0Y5U0;Q5JTW6	P05165-3;P05165-2;P05165	5;5;5;2;1	Propionyl-CoA carboxylase alpha chain, mitochondrial	PCCA	>sp|P05165-3|PCCA_HUMAN Isoform 3 of Propionyl-CoA carboxylase alpha chain, mitochondrial OS=Homo sapiens GN=PCCA;>sp|P05165-2|PCCA_HUMAN Isoform 2 of Propionyl-CoA carboxylase alpha chain, mitochondrial OS=Homo sapiens GN=PCCA;>sp|P05165|PCCA_HUMAN Propio	5	5	5	5	5	0	5	0	5	0	9.7	9.7	9.7	75.001	681	681;702;728;139;149	0	56.105	9.7	0	4968900	4968900	0	14				209	378;702;722;723;1203	True;True;True;True;True	416;759;781;782;1306	1041;1738;1765;1766;2835	2403;2404;3992;3993;3994;3995;3996;3997;3998;4055;4056;4057;6497;6498	2403;3995;4055;4056;6497
P06702	P06702	1	Protein S100-A9	S100A9	>sp|P06702|S10A9_HUMAN Protein S100-A9 OS=Homo sapiens GN=S100A9 PE=1 SV=1	1	1	1	1	1	0	1	0	1	0	11.4	11.4	11.4	13.242	114	114	0	6.8798	11.4	0	1682500	1682500	0	4				211	638	TRUE	695	1628	3780;3781;3782;3783	3781
P08107-2;P08107	P08107-2;P08107	1;1	Heat shock 70 kDa protein 1A/1B	HSPA1A	>sp|P08107-2|HSP71_HUMAN Isoform 2 of Heat shock 70 kDa protein 1A/1B OS=Homo sapiens GN=HSPA1A;>sp|P08107|HSP71_HUMAN Heat shock 70 kDa protein 1A/1B OS=Homo sapiens GN=HSPA1A PE=1 SV=5	2	1	1	1	1	0	1	0	1	0	2.6	2.6	2.6	63.936	586	586;641	0	12.293	2.6	0	1227400	1227400	0	3				214	818	TRUE	896	2001	4626;4627;4628	4627
P08238;P07900;P07900-2;Q58FF8;Q14568;Q5T9W8;G3V2J8;Q58FF6;Q58FF7	P08238;P07900;P07900-2;Q58FF8;Q14568	4;4;4;3;2;1;1;1;1	Heat shock protein HSP 90-beta;Heat shock protein HSP 90-alpha;Putative heat shock protein HSP 90-beta 2;Putative heat shock protein HSP 90-alpha A2	HSP90AB1;HSP90AA1;HSP90AB2P;HSP90AA2	>sp|P08238|HS90B_HUMAN Heat shock protein HSP 90-beta OS=Homo sapiens GN=HSP90AB1 PE=1 SV=4;>sp|P07900|HS90A_HUMAN Heat shock protein HSP 90-alpha OS=Homo sapiens GN=HSP90AA1 PE=1 SV=5;>sp|P07900-2|HS90A_HUMAN Isoform 2 of Heat shock protein HSP 90-alpha O	9	4	4	4	3	2	3	2	3	2	6.1	6.1	6.1	83.263	724	724;732;854;381;343;168;174;505;597	0	25.978	4.8	2.5	8975500	2906800	6068700	6				213	26;475;1229;1237	True;True;True;True	28;516;1333;1341	35;1183;2894;2905;2906	74;2734;6615;6616;6634;6635	74;2734;6615;6635
P09874	P09874	1	Poly [ADP-ribose] polymerase 1	PARP1	>sp|P09874|PARP1_HUMAN Poly [ADP-ribose] polymerase 1 OS=Homo sapiens GN=PARP1 PE=1 SV=4	1	1	1	1	1	0	1	0	1	0	1.4	1.4	1.4	113.08	1014	1014	0.003096	6.4078	1.4	0	1321200	1321200	0	1				216	589	TRUE	644	1480	3385	3385
P10599-2;P10599	P10599-2;P10599	1;1	Thioredoxin	TXN	>sp|P10599-2|THIO_HUMAN Isoform 2 of Thioredoxin OS=Homo sapiens GN=TXN;>sp|P10599|THIO_HUMAN Thioredoxin OS=Homo sapiens GN=TXN PE=1 SV=3	2	1	1	1	1	0	1	0	1	0	15.3	15.3	15.3	9.4519	85	85;105	0	11.229	15.3	0	1098600	1098600	0	3				217	1031	TRUE	1120	2456	5663;5664;5665	5663
P14923;C9JTX4;C9J826;C9JK18;C9JKY1	P14923;C9JTX4;C9J826;C9JK18;C9JKY1	4;2;2;2;2	Junction plakoglobin	JUP	>sp|P14923|PLAK_HUMAN Junction plakoglobin OS=Homo sapiens GN=JUP PE=1 SV=3;>tr|C9JTX4|C9JTX4_HUMAN Junction plakoglobin (Fragment) OS=Homo sapiens GN=JUP PE=1 SV=1;>tr|C9J826|C9J826_HUMAN Junction plakoglobin (Fragment) OS=Homo sapiens GN=JUP PE=1 SV=3;>t	5	4	4	4	4	1	4	1	4	1	6.3	6.3	6.3	81.744	745	745;235;277;296;298	0	50.293	6.3	1.6	10196000	8561500	1634700	14				224	56;556;605;1082	True;True;True;True	60;607;660;1174;1175	85;1419;1508;2533;2534;2535	178;3247;3431;5818;5819;5820;5821;5822;5823;5824;5825;5826;5827;5828	178;3247;3431;5826	65	193
P15924;P15924-2;P15924-3	P15924;P15924-2;P15924-3	20;13;13	Desmoplakin	DSP	>sp|P15924|DESP_HUMAN Desmoplakin OS=Homo sapiens GN=DSP PE=1 SV=3;>sp|P15924-2|DESP_HUMAN Isoform DPII of Desmoplakin OS=Homo sapiens GN=DSP;>sp|P15924-3|DESP_HUMAN Isoform DSPIa of Desmoplakin OS=Homo sapiens GN=DSP	3	20	20	20	14	9	14	9	14	9	6.7	6.7	6.7	331.77	2871	2871;2272;2428	0	139.9	4.7	3	31843000	23989000	7854300	31				225	42;107;527;554;699;761;778;799;809;815;880;882;888;926;996;1189;1200;1205;1231;1232	True;True;True;True;True;True;True;True;True;True;True;True;True;True;True;True;True;True;True;True	46;117;578;605;756;832;850;874;887;893;959;961;967;1008;1084;1291;1303;1308;1335;1336	60;274;275;1373;1416;1417;1719;1867;1911;1912;1954;1992;1998;2100;2102;2110;2170;2296;2297;2789;2831;2838;2839;2897;2898	120;673;674;3154;3242;3243;3967;4249;4362;4363;4484;4616;4623;4823;4827;4828;4829;4843;4844;4950;4951;5223;5224;5225;5226;6421;6492;6508;6509;6619;6620	120;673;3154;3242;3967;4249;4362;4484;4616;4623;4823;4829;4844;4951;5223;6421;6492;6508;6619;6620	66	131
P24844	P24844	1	Myosin regulatory light polypeptide 9	MYL9	>sp|P24844|MYL9_HUMAN Myosin regulatory light polypeptide 9 OS=Homo sapiens GN=MYL9 PE=1 SV=4	1	1	1	1	1	0	1	0	1	0	11.6	11.6	11.6	19.827	172	172	0	6.811	11.6	0	199260	199260	0	4				235	772	TRUE	844	1881	4269;4270;4271;4272	4270
P25311;C9JEV0	P25311;C9JEV0	2;1	Zinc-alpha-2-glycoprotein	AZGP1	>sp|P25311|ZA2G_HUMAN Zinc-alpha-2-glycoprotein OS=Homo sapiens GN=AZGP1 PE=1 SV=2;>tr|C9JEV0|C9JEV0_HUMAN Zinc-alpha-2-glycoprotein OS=Homo sapiens GN=AZGP1 PE=3 SV=1	2	2	2	2	2	0	2	0	2	0	9.7	9.7	9.7	34.258	298	298;227	0	24.562	9.7	0	4595500	4595500	0	6				237	158;849	True;True	170;928	397;2049	953;4725;4726;4727;4728;4729	953;4728
P26358-3;P26358;P26358-2	P26358-3;P26358;P26358-2	1;1;1	DNA (cytosine-5)-methyltransferase 1	DNMT1	>sp|P26358-3|DNMT1_HUMAN Isoform 3 of DNA (cytosine-5)-methyltransferase 1 OS=Homo sapiens GN=DNMT1;>sp|P26358|DNMT1_HUMAN DNA (cytosine-5)-methyltransferase 1 OS=Homo sapiens GN=DNMT1 PE=1 SV=2;>sp|P26358-2|DNMT1_HUMAN Isoform 2 of DNA (cytosine-5)-methyl	3	1	1	1	1	0	1	0	1	0	1.5	1.5	1.5	144.46	1280	1280;1616;1632	0	8.2798	1.5	0	826900	826900	0	2				238	1234	TRUE	1338	2901	6628;6629	6628
P26599;P26599-2;P26599-3;A0A087WUW5;A6NLN1;K7ELW5;K7EKJ7;O95758-7;O95758-1;O95758-6;O95758-2;O95758;O95758-5;O95758-4	P26599;P26599-2;P26599-3;A0A087WUW5;A6NLN1	3;3;3;2;2;1;1;1;1;1;1;1;1;1	Polypyrimidine tract-binding protein 1	PTBP1	>sp|P26599|PTBP1_HUMAN Polypyrimidine tract-binding protein 1 OS=Homo sapiens GN=PTBP1 PE=1 SV=1;>sp|P26599-2|PTBP1_HUMAN Isoform 2 of Polypyrimidine tract-binding protein 1 OS=Homo sapiens GN=PTBP1;>sp|P26599-3|PTBP1_HUMAN Isoform 3 of Polypyrimidine trac	14	3	3	3	3	1	3	1	3	1	6	6	6	57.221	531	531;550;557;82;527;105;238;457;521;524;547;552;555;558	0	17.189	6	1.9	10018000	8365300	1652900	5				240	250;292;729	True;True;True	274;320;790	619;620;784;785;1775	1461;1462;1830;1831;4086	1461;1831;4086
P28482-2;P28482	P28482-2;P28482	2;2	Mitogen-activated protein kinase 1	MAPK1	>sp|P28482-2|MK01_HUMAN Isoform 2 of Mitogen-activated protein kinase 1 OS=Homo sapiens GN=MAPK1;>sp|P28482|MK01_HUMAN Mitogen-activated protein kinase 1 OS=Homo sapiens GN=MAPK1 PE=1 SV=3	2	2	2	2	2	1	2	1	2	1	7.3	7.3	7.3	36.432	316	316;360	0	12.238	7.3	4.4	2307000	506340	1800700	8				241	1;448	True;True	1;2;489	2;3;4;1146	2;3;4;5;6;7;8;2647	3;2647	68	13
P31153-2;P31153	P31153-2;P31153	1;1	S-adenosylmethionine synthase isoform type-2	MAT2A	>sp|P31153-2|METK2_HUMAN Isoform 2 of S-adenosylmethionine synthase isoform type-2 OS=Homo sapiens GN=MAT2A;>sp|P31153|METK2_HUMAN S-adenosylmethionine synthase isoform type-2 OS=Homo sapiens GN=MAT2A PE=1 SV=1	2	1	1	1	1	0	1	0	1	0	5	5	5	32.964	299	299;395	0.0031348	6.4901	5	0	314050	314050	0	1				243	389	TRUE	429	1057	2449	2449
P32119;A6NIW5;P32119-2	P32119	2;1;1	Peroxiredoxin-2	PRDX2	>sp|P32119|PRDX2_HUMAN Peroxiredoxin-2 OS=Homo sapiens GN=PRDX2 PE=1 SV=5	3	3	2	2	2	1	1	1	1	1	14.6	9.1	9.1	21.892	198	198;136;142	0	14.32	10.6	4	6127500	5297700	829800	3				245	136;868;1044	True;False;True	146;947;1134	331;2082;2476	805;4792;5705;5706	805;4792;5705
P32455	P32455	1	Interferon-induced guanylate-binding protein 1	GBP1	>sp|P32455|GBP1_HUMAN Interferon-induced guanylate-binding protein 1 OS=Homo sapiens GN=GBP1 PE=1 SV=2	1	1	1	1	1	0	1	0	1	0	2	2	2	67.93	592	592	0	7.5833	2	0	786030	786030	0	1				246	543	TRUE	594	1404	3223	3223	69	572
P40429;Q8J015;M0QYS1;M0QZU1;A0A096LPE0;Q6NVV1	P40429;Q8J015;M0QYS1	4;3;3;1;1;1	60S ribosomal protein L13a	RPL13A;RPL13a	>sp|P40429|RL13A_HUMAN 60S ribosomal protein L13a OS=Homo sapiens GN=RPL13A PE=1 SV=2;>tr|Q8J015|Q8J015_HUMAN 60S ribosomal protein L13a OS=Homo sapiens GN=RPL13a PE=1 SV=1;>tr|M0QYS1|M0QYS1_HUMAN 60S ribosomal protein L13a (Fragment) OS=Homo sapiens GN=RP	6	4	4	4	3	2	3	2	3	2	19.2	19.2	19.2	23.577	203	203;142;210;46;48;102	0	26.529	13.8	10.8	21313000	14265000	7048800	11				250	49;516;609;1249	True;True;True;True	53;567;664;1353	76;77;1343;1512;2927	165;166;167;3090;3449;6668;6669;6670;6671;6672;6673	167;3090;3449;6673
P46777;Q5T7N0	P46777	5;1	60S ribosomal protein L5	RPL5	>sp|P46777|RL5_HUMAN 60S ribosomal protein L5 OS=Homo sapiens GN=RPL5 PE=1 SV=3	2	5	5	5	3	2	3	2	3	2	17.8	17.8	17.8	34.362	297	297;130	0	30.781	9.4	8.4	17642000	16553000	1088900	6				254	199;287;824;916;1243	True;True;True;True;True	216;314;903;998;1347	514;772;2011;2156;2918	1208;1209;1810;4647;4929;6652	1209;1810;4647;4929;6652
P46778	P46778	2	60S ribosomal protein L21	RPL21	>sp|P46778|RL21_HUMAN 60S ribosomal protein L21 OS=Homo sapiens GN=RPL21 PE=1 SV=2	1	2	2	2	2	0	2	0	2	0	13.1	13.1	13.1	18.565	160	160	0	12.059	13.1	0	2153800	2153800	0	4				255	328;469	True;True	359;510	940;1177	2152;2153;2154;2726	2154;2726	91	159
P46781;B5MCT8;C9JM19;F2Z3C0;A8MXK4	P46781;B5MCT8;C9JM19	6;5;5;1;1	40S ribosomal protein S9	RPS9	>sp|P46781|RS9_HUMAN 40S ribosomal protein S9 OS=Homo sapiens GN=RPS9 PE=1 SV=3;>tr|B5MCT8|B5MCT8_HUMAN 40S ribosomal protein S9 OS=Homo sapiens GN=RPS9 PE=1 SV=1;>tr|C9JM19|C9JM19_HUMAN 40S ribosomal protein S9 OS=Homo sapiens GN=RPS9 PE=1 SV=1	5	6	6	6	5	2	5	2	5	2	28.4	28.4	28.4	22.591	194	194;139;156;77;79	0	46.251	20.6	11.9	49561000	47713000	1848300	12				257	519;533;578;621;631;1001	True;True;True;True;True;True	570;584;631;678;688;1089	1359;1381;1459;1588;1612;2309;2310	3127;3170;3347;3672;3751;5289;5290;5291;5292;5293;5294;5295	3127;3170;3347;3672;3751;5290
P46783;Q9NQ39	P46783;Q9NQ39	1;1	40S ribosomal protein S10;Putative 40S ribosomal protein S10-like	RPS10;RPS10P5	>sp|P46783|RS10_HUMAN 40S ribosomal protein S10 OS=Homo sapiens GN=RPS10 PE=1 SV=1;>sp|Q9NQ39|RS10L_HUMAN Putative 40S ribosomal protein S10-like OS=Homo sapiens GN=RPS10P5 PE=5 SV=1	2	1	1	1	1	0	1	0	1	0	8.5	8.5	8.5	18.898	165	165;176	0.0028329	6.17	8.5	0	263790	263790	0	1				258	36	TRUE	40	54	109	109
P49327	P49327	1	Fatty acid synthase;[Acyl-carrier-protein] S-acetyltransferase;[Acyl-carrier-protein] S-malonyltransferase;3-oxoacyl-[acyl-carrier-protein] synthase;3-oxoacyl-[acyl-carrier-protein] reductase;3-hydroxyacyl-[acyl-carrier-protein] dehydratase;Enoyl-[acyl-carrier-protein] reductase;Oleoyl-[acyl-carrier-protein] hydrolase	FASN	>sp|P49327|FAS_HUMAN Fatty acid synthase OS=Homo sapiens GN=FASN PE=1 SV=3	1	1	1	1	1	0	1	0	1	0	0.5	0.5	0.5	273.42	2511	2511	0.0031949	6.5124	0.5	0	209420	209420	0	3				262	733	TRUE	795	1784	4098;4099;4100	4099
P50991-2;P50991	P50991-2;P50991	1;1	T-complex protein 1 subunit delta	CCT4	>sp|P50991-2|TCPD_HUMAN Isoform 2 of T-complex protein 1 subunit delta OS=Homo sapiens GN=CCT4;>sp|P50991|TCPD_HUMAN T-complex protein 1 subunit delta OS=Homo sapiens GN=CCT4 PE=1 SV=4	2	1	1	1	1	0	1	0	1	0	2.8	2.8	2.8	54.719	509	509;539	0.0083333	6.112	2.8	0	557690	557690	0	1				268	345	TRUE	377	964	2200	2200
P55060-4;P55060-3;P55060	P55060-4;P55060-3;P55060	1;1;1	Exportin-2	CSE1L	>sp|P55060-4|XPO2_HUMAN Isoform 4 of Exportin-2 OS=Homo sapiens GN=CSE1L;>sp|P55060-3|XPO2_HUMAN Isoform 3 of Exportin-2 OS=Homo sapiens GN=CSE1L;>sp|P55060|XPO2_HUMAN Exportin-2 OS=Homo sapiens GN=CSE1L PE=1 SV=3	3	1	1	1	1	0	1	0	1	0	1.2	1.2	1.2	103.88	915	915;945;971	0	6.9227	1.2	0	310380	310380	0	2				273	936	TRUE	1018	2183	4968;4969	4969
P61254;J3KTJ8;J3QRI7;J3QQQ9;J3QQV1;E5RIT6;J3QRC4;Q9UNX3;E5RHH1;J3KSS0	P61254;J3KTJ8;J3QRI7;J3QQQ9;J3QQV1;E5RIT6;J3QRC4;Q9UNX3	3;2;2;2;2;2;2;2;1;1	60S ribosomal protein L26;60S ribosomal protein L26-like 1	RPL26;KRBA2;RPL26L1	>sp|P61254|RL26_HUMAN 60S ribosomal protein L26 OS=Homo sapiens GN=RPL26 PE=1 SV=1;>tr|J3KTJ8|J3KTJ8_HUMAN 60S ribosomal protein L26 (Fragment) OS=Homo sapiens GN=RPL26 PE=4 SV=3;>tr|J3QRI7|J3QRI7_HUMAN 60S ribosomal protein L26 (Fragment) OS=Homo sapiens	10	3	3	3	3	2	3	2	3	2	17.2	17.2	17.2	17.258	145	145;97;107;107;110;128;135;145;39;63	0	18.911	17.2	11	16822000	14938000	1884500	7				279	184;381;1239	True;True;True	201;421;1343	493;494;1046;2908;2909	1173;1174;1175;2421;6637;6638;6639	1173;2421;6637
P61981	P61981	1	14-3-3 protein gamma;14-3-3 protein gamma, N-terminally processed	YWHAG	>sp|P61981|1433G_HUMAN 14-3-3 protein gamma OS=Homo sapiens GN=YWHAG PE=1 SV=2	1	1	1	1	1	0	1	0	1	0	11.7	11.7	11.7	28.302	247	247	0	7.5384	11.7	0	451600	451600	0	1				281	1030	TRUE	1119	2455	5662	5662
P62277;E9PS50;J3KMX5	P62277;E9PS50;J3KMX5	3;2;2	40S ribosomal protein S13	RPS13	>sp|P62277|RS13_HUMAN 40S ribosomal protein S13 OS=Homo sapiens GN=RPS13 PE=1 SV=2;>tr|E9PS50|E9PS50_HUMAN 40S ribosomal protein S13 (Fragment) OS=Homo sapiens GN=RPS13 PE=1 SV=1;>tr|J3KMX5|J3KMX5_HUMAN 40S ribosomal protein S13 OS=Homo sapiens GN=RPS13 PE	3	3	3	3	3	1	3	1	3	1	19.9	19.9	19.9	17.222	151	151;116;148	0	17.599	19.9	7.3	6449400	5759500	689960	6				285	229;439;1230	True;True;True	249;479;1334	562;1133;2895;2896	1347;2598;2599;2600;6617;6618	1347;2600;6617
P62701;A6NH36;C9JEH7;Q8TD47;P22090	P62701;A6NH36;C9JEH7;Q8TD47;P22090	4;2;2;2;2	40S ribosomal protein S4, X isoform;40S ribosomal protein S4, Y isoform 2;40S ribosomal protein S4, Y isoform 1	RPS4X;RPS4Y1;RPS4Y2	>sp|P62701|RS4X_HUMAN 40S ribosomal protein S4, X isoform OS=Homo sapiens GN=RPS4X PE=1 SV=2;>tr|A6NH36|A6NH36_HUMAN 40S ribosomal protein S4, X isoform OS=Homo sapiens GN=RPS4X PE=1 SV=1;>tr|C9JEH7|C9JEH7_HUMAN 40S ribosomal protein S4, Y isoform 1 (Fragm	5	4	4	4	4	0	4	0	4	0	13.7	13.7	13.7	29.597	263	263;122;262;263;263	0	26.344	13.7	0	7227900	7227900	0	8				287	369;697;1218;1219	True;True;True;True	405;406;754;1322;1323	1021;1022;1023;1717;2868;2869	2335;2336;2337;2338;3965;6560;6561;6562	2338;3965;6561;6562	104	182
P82675;P82675-2	P82675;P82675-2	2;1	28S ribosomal protein S5, mitochondrial	MRPS5	>sp|P82675|RT05_HUMAN 28S ribosomal protein S5, mitochondrial OS=Homo sapiens GN=MRPS5 PE=1 SV=2;>sp|P82675-2|RT05_HUMAN Isoform 2 of 28S ribosomal protein S5, mitochondrial OS=Homo sapiens GN=MRPS5	2	2	2	2	2	1	2	1	2	1	5.8	5.8	5.8	48.006	430	430;251	0	15.53	5.8	3.3	5088800	4728000	360830	8				300	277;400	True;True	303;440	676;677;1069	1577;1578;1579;1580;1581;1582;1583;2473	1583;2473
Q02413;Q02413-2	Q02413	7;2	Desmoglein-1	DSG1	>sp|Q02413|DSG1_HUMAN Desmoglein-1 OS=Homo sapiens GN=DSG1 PE=1 SV=2	2	7	7	7	7	1	7	1	7	1	8.9	8.9	8.9	113.75	1049	1049;408	0	62.181	8.9	1	26207000	23945000	2261600	15				302	321;765;1080;1099;1121;1152;1257	True;True;True;True;True;True;True	352;836;837;1172;1192;1218;1219;1253;1361	931;932;1872;1873;2531;2562;2598;2599;2712;2938	2138;2139;4257;4258;5813;5888;5960;5961;5962;6204;6205;6689;6690;6691;6692	2138;4257;5813;5888;5960;6204;6690	110;111;112;113;114	221;398;642;651;665
Q06830;H7C3T4;Q13162	Q06830	3;1;1	Peroxiredoxin-1	PRDX1	>sp|Q06830|PRDX1_HUMAN Peroxiredoxin-1 OS=Homo sapiens GN=PRDX1 PE=1 SV=1	3	4	4	3	4	0	4	0	3	0	20.1	20.1	14.6	22.11	199	199;161;271	0	25.965	20.1	0	3674700	3674700	0	5				304	135;435;868;1069	True;True;True;True	145;475;947;1161	329;330;1128;2082;2513	803;804;2589;4792;5776	803;2589;4792;5776
Q08188	Q08188	5	Protein-glutamine gamma-glutamyltransferase E;Protein-glutamine gamma-glutamyltransferase E 50 kDa catalytic chain;Protein-glutamine gamma-glutamyltransferase E 27 kDa non-catalytic chain	TGM3	>sp|Q08188|TGM3_HUMAN Protein-glutamine gamma-glutamyltransferase E OS=Homo sapiens GN=TGM3 PE=1 SV=4	1	5	5	5	5	1	5	1	5	1	6.9	6.9	6.9	76.631	693	693	0	29.25	6.9	1.3	3260800	2971200	289540	6				306	386;517;823;1182;1245	True;True;True;True;True	426;568;902;1284;1349	1053;1344;2010;2777;2920;2921	2443;3091;4646;6385;6654;6655	2443;3091;4646;6385;6654
Q12906-5;Q12906-4;Q12906-2;Q12906-6;Q12906-3;Q12906;Q12906-7;Q96SI9-2;Q96SI9	Q12906-5;Q12906-4;Q12906-2;Q12906-6;Q12906-3;Q12906;Q12906-7	3;3;3;3;3;3;3;1;1	Interleukin enhancer-binding factor 3	ILF3	>sp|Q12906-5|ILF3_HUMAN Isoform 5 of Interleukin enhancer-binding factor 3 OS=Homo sapiens GN=ILF3;>sp|Q12906-4|ILF3_HUMAN Isoform 4 of Interleukin enhancer-binding factor 3 OS=Homo sapiens GN=ILF3;>sp|Q12906-2|ILF3_HUMAN Isoform 2 of Interleukin enhancer-	9	3	3	3	3	0	3	0	3	0	4.8	4.8	4.8	74.606	690	690;698;702;706;764;894;898;658;672	0	18.779	4.8	0	3958200	3958200	0	3				309	266;633;814	True;True;True	292;690;892	664;1615;1997	1558;3754;4622	1558;3754;4622
Q12907;D6RIU4;D6RDX1;D6RBV2	Q12907;D6RIU4;D6RDX1;D6RBV2	2;1;1;1	Vesicular integral-membrane protein VIP36	LMAN2	>sp|Q12907|LMAN2_HUMAN Vesicular integral-membrane protein VIP36 OS=Homo sapiens GN=LMAN2 PE=1 SV=1;>tr|D6RIU4|D6RIU4_HUMAN Vesicular integral-membrane protein VIP36 (Fragment) OS=Homo sapiens GN=LMAN2 PE=1 SV=3;>tr|D6RDX1|D6RDX1_HUMAN Vesicular integral-m	4	2	2	2	2	0	2	0	2	0	5.6	5.6	5.6	40.228	356	356;192;288;325	0	17.273	5.6	0	2112300	2112300	0	4				310	219;775	True;True	238;847	548;1908	1309;1310;1311;4357	1309;4357
Q12931-2;Q12931;I3L0K7	Q12931-2;Q12931;I3L0K7	4;4;2	Heat shock protein 75 kDa, mitochondrial	TRAP1	>sp|Q12931-2|TRAP1_HUMAN Isoform 2 of Heat shock protein 75 kDa, mitochondrial OS=Homo sapiens GN=TRAP1;>sp|Q12931|TRAP1_HUMAN Heat shock protein 75 kDa, mitochondrial OS=Homo sapiens GN=TRAP1 PE=1 SV=3;>tr|I3L0K7|I3L0K7_HUMAN Heat shock protein 75 kDa, mi	3	4	4	4	4	0	4	0	4	0	8	8	8	74.267	651	651;704;495	0	27.391	8	0	3358400	3358400	0	6				311	52;116;291;309	True;True;True;True	56;126;319;339	80;298;783;900	171;172;173;724;1829;2058	172;724;1829;2058
Q13616	Q13616	9	Cullin-1	CUL1	>sp|Q13616|CUL1_HUMAN Cullin-1 OS=Homo sapiens GN=CUL1 PE=1 SV=2	1	9	9	9	9	0	9	0	9	0	13.5	13.5	13.5	89.677	776	776	0	100.2	13.5	0	60316000	60316000	0	34				316	166;194;339;342;374;549;567;714;740	True;True;True;True;True;True;True;True;True	180;211;370;373;412;600;618;773;803	420;506;957;960;1030;1410;1432;1756;1792	1007;1194;2185;2186;2190;2191;2192;2193;2352;2353;2354;2355;2356;2357;2358;2359;2360;2361;2362;2363;2364;3233;3234;3288;4030;4031;4032;4033;4034;4035;4036;4037;4113;4114	1007;1194;2186;2192;2353;3234;3288;4031;4113
Q13620-3;A6NE76;Q13619-2;Q13619;A0A087WWN2	Q13620-3	1;1;0;0;0	Cullin-4B	CUL4B	>sp|Q13620-3|CUL4B_HUMAN Isoform 3 of Cullin-4B OS=Homo sapiens GN=CUL4B	5	16	1	1	16	1	1	0	1	0	22.9	1.5	1.5	84.016	717	717;234;659;759;174	0	6.6486	22.9	1.7	2107700	2107700	0	1				318	51;206;267;273;348;438;480;545;645;666;720;742;865;911;920;1078	False;False;False;False;False;False;False;False;False;False;False;True;False;False;False;False	55;224;293;299;380;478;521;596;702;723;779;805;944;993;1002;1170	79;524;665;672;967;968;1132;1190;1406;1635;1667;1763;1795;2073;2149;2161;2528	169;170;1229;1559;1560;1571;2203;2204;2205;2206;2207;2208;2209;2596;2597;2745;3225;3226;3227;3791;3886;3887;3888;4053;4119;4774;4918;4936;5810	169;1229;1560;1571;2205;2596;2745;3227;3791;3887;4053;4119;4774;4918;4936;5810
Q13895;F8WBL2;H7BY94	Q13895;F8WBL2	4;2;1	Bystin	BYSL	>sp|Q13895|BYST_HUMAN Bystin OS=Homo sapiens GN=BYSL PE=1 SV=3;>tr|F8WBL2|F8WBL2_HUMAN Bystin OS=Homo sapiens GN=BYSL PE=1 SV=1	3	4	4	4	4	1	4	1	4	1	11.4	11.4	11.4	49.601	437	437;194;183	0	31.351	11.4	1.8	17117000	16145000	971730	12				319	317;465;890;1075	True;True;True;True	348;506;971;1167	922;923;1172;2114;2523	2120;2121;2122;2123;2124;2125;2708;2709;4852;4853;4854;5798	2120;2708;4854;5798
Q14697;Q14697-2;F5H6X6;E9PKU7;Q14697-3	Q14697;Q14697-2;F5H6X6;E9PKU7	3;3;2;2;1	Neutral alpha-glucosidase AB	GANAB	>sp|Q14697|GANAB_HUMAN Neutral alpha-glucosidase AB OS=Homo sapiens GN=GANAB PE=1 SV=3;>sp|Q14697-2|GANAB_HUMAN Isoform 2 of Neutral alpha-glucosidase AB OS=Homo sapiens GN=GANAB;>tr|F5H6X6|F5H6X6_HUMAN Neutral alpha-glucosidase AB OS=Homo sapiens GN=GANAB	5	3	3	3	3	0	3	0	3	0	2.9	2.9	2.9	106.87	944	944;966;847;852;52	0	18.716	2.9	0	5216000	5216000	0	3				323	811;1037;1195	True;True;True	889;1127;1297	1994;2465;2796	4618;5676;6433	4618;5676;6433
Q14739;C9JXK0;C9JES9	Q14739;C9JXK0	6;5;2	Lamin-B receptor	LBR	>sp|Q14739|LBR_HUMAN Lamin-B receptor OS=Homo sapiens GN=LBR PE=1 SV=2;>tr|C9JXK0|C9JXK0_HUMAN Lamin-B receptor (Fragment) OS=Homo sapiens GN=LBR PE=1 SV=1	3	6	6	6	4	3	4	3	4	3	9.9	9.9	9.9	70.702	615	615;213;51	0	40.04	6.8	4.9	25141000	16110000	9031900	17				324	323;365;939;1204;1238;1244	True;True;True;True;True;True	354;401;1022;1307;1342;1348	935;1017;2188;2836;2837;2907;2919	2142;2143;2144;2326;4979;4980;6499;6500;6501;6502;6503;6504;6505;6506;6507;6636;6653	2143;2326;4979;6502;6636;6653
Q15084-3;Q15084;Q15084-4;Q15084-5;Q15084-2	Q15084-3;Q15084;Q15084-4;Q15084-5;Q15084-2	1;1;1;1;1	Protein disulfide-isomerase A6	PDIA6	>sp|Q15084-3|PDIA6_HUMAN Isoform 3 of Protein disulfide-isomerase A6 OS=Homo sapiens GN=PDIA6;>sp|Q15084|PDIA6_HUMAN Protein disulfide-isomerase A6 OS=Homo sapiens GN=PDIA6 PE=1 SV=1;>sp|Q15084-4|PDIA6_HUMAN Isoform 4 of Protein disulfide-isomerase A6 OS=H	5	1	1	1	1	0	1	0	1	0	5.5	5.5	5.5	47.837	437	437;440;445;488;492	0	6.6602	5.5	0	103390	103390	0	1				325	79	TRUE	84	213	487	487
Q4TT65;Q13087-2;Q13087	Q4TT65;Q13087-2;Q13087	1;1;1	Protein disulfide-isomerase A2	PDIA2	>tr|Q4TT65|Q4TT65_HUMAN Protein disulfide isomerase family A, member 2 (Fragment) OS=Homo sapiens GN=PDIA2 PE=4 SV=1;>sp|Q13087-2|PDIA2_HUMAN Isoform 2 of Protein disulfide-isomerase A2 OS=Homo sapiens GN=PDIA2;>sp|Q13087|PDIA2_HUMAN Protein disulfide-isom	3	1	1	1	1	0	1	0	1	0	20.1	20.1	20.1	17.239	154	154;522;525	0.008	6.0338	20.1	0	163140	163140	0	1				313	1250	TRUE	1354	2928	6674	6674
Q5JP53;P07437;Q5ST81;G3V2A3;K7ESM5;A0A075B736;Q5SQY0;I3L2F9;A6NNZ2;Q9BUF5	Q5JP53;P07437;Q5ST81	2;2;1;0;0;0;0;0;0;0	Tubulin beta chain	TUBB	>tr|Q5JP53|Q5JP53_HUMAN Tubulin beta chain OS=Homo sapiens GN=TUBB PE=1 SV=1;>sp|P07437|TBB5_HUMAN Tubulin beta chain OS=Homo sapiens GN=TUBB PE=1 SV=2;>tr|Q5ST81|Q5ST81_HUMAN Tubulin beta chain OS=Homo sapiens GN=TUBB PE=1 SV=1	10	7	2	2	6	4	2	1	2	1	19.2	6.3	6.3	47.766	426	426;444;372;189;338;407;410;410;444;446	0	30.019	17.1	12	10439000	4277000	6162400	11				212	75;96;356;429;430;559;802	False;True;False;False;False;True;False	79;80;106;389;390;469;470;610;877	204;205;206;207;253;254;255;256;982;983;984;1121;1122;1422;1957	452;453;454;455;456;457;458;459;460;461;462;463;464;465;466;467;468;469;470;471;472;473;474;600;601;602;603;604;605;606;607;2246;2247;2248;2249;2250;2251;2252;2253;2254;2255;2256;2257;2258;2259;2260;2261;2262;2263;2578;2579;3252;3253;3254;4490	463;602;2256;2578;2579;3253;4490	62;63	55;312
Q5JP53;P07437;Q5ST81;G3V2A3;K7ESM5;A0A075B736;Q5SQY0;I3L2F9;A6NNZ2;Q9BUF5	Q5JP53;P07437;Q5ST81	2;2;1;0;0;0;0;0;0;0	Tubulin beta chain	TUBB	>tr|Q5JP53|Q5JP53_HUMAN Tubulin beta chain OS=Homo sapiens GN=TUBB PE=1 SV=1;>sp|P07437|TBB5_HUMAN Tubulin beta chain OS=Homo sapiens GN=TUBB PE=1 SV=2;>tr|Q5ST81|Q5ST81_HUMAN Tubulin beta chain OS=Homo sapiens GN=TUBB PE=1 SV=1	10	7	2	2	6	4	2	1	2	1	19.2	6.3	6.3	47.766	426	426;444;372;189;338;407;410;410;444;446	0	30.019	17.1	12	10439000	4277000	6162400	11				212	75;96;356;429;430;559;802	False;True;False;False;False;True;False	79;80;106;389;390;469;470;610;877	204;205;206;207;253;254;255;256;982;983;984;1121;1122;1422;1957	452;453;454;455;456;457;458;459;460;461;462;463;464;465;466;467;468;469;470;471;472;473;474;600;601;602;603;604;605;606;607;2246;2247;2248;2249;2250;2251;2252;2253;2254;2255;2256;2257;2258;2259;2260;2261;2262;2263;2578;2579;3252;3253;3254;4490	463;602;2256;2578;2579;3253;4490	62;63	55;312
Q5JR04;Q9HCE1-2;Q9HCE1	Q5JR04;Q9HCE1-2;Q9HCE1	1;1;1	Putative helicase MOV-10	MOV10	>tr|Q5JR04|Q5JR04_HUMAN Mov10, Moloney leukemia virus 10, homolog (Mouse), isoform CRA_a OS=Homo sapiens GN=MOV10 PE=1 SV=1;>sp|Q9HCE1-2|MOV10_HUMAN Isoform 2 of Putative helicase MOV-10 OS=Homo sapiens GN=MOV10;>sp|Q9HCE1|MOV10_HUMAN Putative helicase MOV	3	1	1	1	1	0	1	0	1	0	1.7	1.7	1.7	107.21	947	947;900;1003	0	21.474	1.7	0	872270	872270	0	2				338	344	TRUE	376	963	2198;2199	2198
Q5QP88;Q9NR50-3;Q9NR50-2;Q9NR50	Q5QP88;Q9NR50-3;Q9NR50-2;Q9NR50	1;1;1;1	Translation initiation factor eIF-2B subunit gamma	EIF2B3	>tr|Q5QP88|Q5QP88_HUMAN Translation initiation factor eIF-2B subunit gamma (Fragment) OS=Homo sapiens GN=EIF2B3 PE=1 SV=1;>sp|Q9NR50-3|EI2BG_HUMAN Isoform 3 of Translation initiation factor eIF-2B subunit gamma OS=Homo sapiens GN=EIF2B3;>sp|Q9NR50-2|EI2BG_	4	1	1	1	1	0	1	0	1	0	7.6	7.6	7.6	21.8	197	197;401;412;452	0.0078329	5.9926	7.6	0	2472500	2472500	0	1				339	734	TRUE	796	1785	4101	4101	119;120	1;8
Q5T653;C9IY40	Q5T653;C9IY40	4;2	39S ribosomal protein L2, mitochondrial	MRPL2	>sp|Q5T653|RM02_HUMAN 39S ribosomal protein L2, mitochondrial OS=Homo sapiens GN=MRPL2 PE=1 SV=2;>tr|C9IY40|C9IY40_HUMAN 39S ribosomal protein L2, mitochondrial OS=Homo sapiens GN=MRPL2 PE=1 SV=1	2	4	4	4	4	0	4	0	4	0	14.1	14.1	14.1	33.3	305	305;225	0	34.562	14.1	0	14195000	14195000	0	4				340	11;384;883;931	True;True;True;True	12;424;962;1013	15;1050;2103;2178	24;2427;4830;4962	24;2427;4830;4962
Q5TBF5;P20774	Q5TBF5;P20774	1;1	Mimecan	OGN	>tr|Q5TBF5|Q5TBF5_HUMAN Mimecan (Fragment) OS=Homo sapiens GN=OGN PE=4 SV=1;>sp|P20774|MIME_HUMAN Mimecan OS=Homo sapiens GN=OGN PE=1 SV=1	2	1	1	1	1	0	1	0	1	0	6	6	6	30.456	268	268;298	0	7.6476	6	0	303260	303260	0	2				231	696	TRUE	753	1715;1716	3963;3964	3964
Q5VXJ5;A0A087WZC3;Q15431	Q5VXJ5;A0A087WZC3;Q15431	1;1;1	Synaptonemal complex protein 1	SYCP1	>tr|Q5VXJ5|Q5VXJ5_HUMAN Synaptonemal complex protein 1 (Fragment) OS=Homo sapiens GN=SYCP1 PE=4 SV=1;>tr|A0A087WZC3|A0A087WZC3_HUMAN Synaptonemal complex protein 1 OS=Homo sapiens GN=SYCP1 PE=4 SV=1;>sp|Q15431|SYCP1_HUMAN Synaptonemal complex protein 1 OS=	3	1	1	1	1	0	1	0	1	0	1.6	1.6	1.6	93.115	792	792;951;976	0.003125	6.4688	1.6	0	300050	300050	0	1				13	464	TRUE	505	1171	2707	2707
Q6P2Q9;I3L0J9	Q6P2Q9;I3L0J9	2;1	Pre-mRNA-processing-splicing factor 8	PRPF8	>sp|Q6P2Q9|PRP8_HUMAN Pre-mRNA-processing-splicing factor 8 OS=Homo sapiens GN=PRPF8 PE=1 SV=2;>tr|I3L0J9|I3L0J9_HUMAN Pre-mRNA-processing-splicing factor 8 (Fragment) OS=Homo sapiens GN=PRPF8 PE=1 SV=3	2	2	2	2	2	1	2	1	2	1	0.9	0.9	0.9	273.6	2335	2335;1013	0	14.069	0.9	0.5	1350400	675120	675300	8				345	295;334	True;True	323;365	789;948;949	1835;2168;2169;2170;2171;2172;2173;2174	1835;2169
Q7KZF4	Q7KZF4	4	Staphylococcal nuclease domain-containing protein 1	SND1	>sp|Q7KZF4|SND1_HUMAN Staphylococcal nuclease domain-containing protein 1 OS=Homo sapiens GN=SND1 PE=1 SV=1	1	4	4	4	4	1	4	1	4	1	5.1	5.1	5.1	102	910	910	0	24.205	5.1	1	2719700	2719700	0	6				346	239;254;692;1162	True;True;True;True	259;280;749;1263	587;648;1710;1711;2748	1385;1528;3955;3956;6311;6312	1385;1528;3956;6312
Q7RTS9-2;Q7RTS9	Q7RTS9-2;Q7RTS9	1;1	Dymeclin	DYM	>sp|Q7RTS9-2|DYM_HUMAN Isoform 2 of Dymeclin OS=Homo sapiens GN=DYM;>sp|Q7RTS9|DYM_HUMAN Dymeclin OS=Homo sapiens GN=DYM PE=1 SV=1	2	1	1	1	1	0	1	0	1	0	4.2	4.2	4.2	54.425	479	479;669	0	16.659	4.2	0	2646500	2646500	0	2				349	1046	TRUE	1137;1138	2479;2480	5710;5711	5711	124	182
Q7Z5P9-2;Q7Z5P9	Q7Z5P9-2;Q7Z5P9	1;1	Mucin-19	MUC19	>sp|Q7Z5P9-2|MUC19_HUMAN Isoform 2 of Mucin-19 OS=Homo sapiens GN=MUC19;>sp|Q7Z5P9|MUC19_HUMAN Mucin-19 OS=Homo sapiens GN=MUC19 PE=1 SV=2	2	1	1	1	1	0	1	0	1	0	0.3	0.3	0.3	562.96	5936	5936;6254	0.0078947	6.0068	0.3	0	57192000	57192000	0	1				352	1066	TRUE	1158	2510	5773	5773
Q86XP3-2;Q86XP3	Q86XP3-2;Q86XP3	2;2	ATP-dependent RNA helicase DDX42	DDX42	>sp|Q86XP3-2|DDX42_HUMAN Isoform 2 of ATP-dependent RNA helicase DDX42 OS=Homo sapiens GN=DDX42;>sp|Q86XP3|DDX42_HUMAN ATP-dependent RNA helicase DDX42 OS=Homo sapiens GN=DDX42 PE=1 SV=1	2	2	2	2	2	0	2	0	2	0	2.9	2.9	2.9	90.067	819	819;938	0	12.136	2.9	0	558130	558130	0	3				354	205;796	True;True	223;871	523;1951	1227;1228;4480	1228;4480
Q8N5K1;I3L1N9;D6RCF4	Q8N5K1;I3L1N9;D6RCF4	2;1;1	CDGSH iron-sulfur domain-containing protein 2	CISD2	>sp|Q8N5K1|CISD2_HUMAN CDGSH iron-sulfur domain-containing protein 2 OS=Homo sapiens GN=CISD2 PE=1 SV=1;>tr|I3L1N9|I3L1N9_HUMAN CDGSH iron-sulfur domain-containing protein 2 OS=Homo sapiens GN=CISD2 PE=1 SV=1;>tr|D6RCF4|D6RCF4_HUMAN CDGSH iron-sulfur domai	3	2	2	2	2	0	2	0	2	0	10.4	10.4	10.4	15.278	135	135;47;145	0	11.254	10.4	0	9113400	9113400	0	2				356	231;1172	True;True	251;1274	564;2766	1350;6365	1350;6365
Q8TCJ2	Q8TCJ2	1	Dolichyl-diphosphooligosaccharide--protein glycosyltransferase subunit STT3B	STT3B	>sp|Q8TCJ2|STT3B_HUMAN Dolichyl-diphosphooligosaccharide--protein glycosyltransferase subunit STT3B OS=Homo sapiens GN=STT3B PE=1 SV=1	1	1	1	1	1	0	1	0	1	0	1.5	1.5	1.5	93.673	826	826	0.0030581	6.3782	1.5	0	1072200	1072200	0	1				359	338	TRUE	369	956	2184	2184
Q8WVV4;Q8WVV4-1	Q8WVV4;Q8WVV4-1	2;2	Protein POF1B	POF1B	>sp|Q8WVV4|POF1B_HUMAN Protein POF1B OS=Homo sapiens GN=POF1B PE=1 SV=3;>sp|Q8WVV4-1|POF1B_HUMAN Isoform 1 of Protein POF1B OS=Homo sapiens GN=POF1B	2	2	2	2	2	0	2	0	2	0	4.4	4.4	4.4	68.064	589	589;595	0	12.87	4.4	0	1822100	1822100	0	2				363	103;797	True;True	113;872	270;1952	665;4481	665;4481
Q96CS3	Q96CS3	1	FAS-associated factor 2	FAF2	>sp|Q96CS3|FAF2_HUMAN FAS-associated factor 2 OS=Homo sapiens GN=FAF2 PE=1 SV=2	1	1	1	1	1	0	1	0	1	0	2	2	2	52.623	445	445	0.0055866	6.1229	2	0	1381600	1381600	0	2				368	215	TRUE	233	540	1257;1258	1258
Q96QK1	Q96QK1	1	Vacuolar protein sorting-associated protein 35	VPS35	>sp|Q96QK1|VPS35_HUMAN Vacuolar protein sorting-associated protein 35 OS=Homo sapiens GN=VPS35 PE=1 SV=2	1	1	1	1	1	0	1	0	1	0	1.9	1.9	1.9	91.706	796	796	0	7.3245	1.9	0	266710	266710	0	1				372	949	TRUE	1033	2202	5006	5006
Q99575;E5RK39	Q99575;E5RK39	2;1	Ribonucleases P/MRP protein subunit POP1	POP1	>sp|Q99575|POP1_HUMAN Ribonucleases P/MRP protein subunit POP1 OS=Homo sapiens GN=POP1 PE=1 SV=2;>tr|E5RK39|E5RK39_HUMAN Ribonucleases P/MRP protein subunit POP1 (Fragment) OS=Homo sapiens GN=POP1 PE=1 SV=1	2	2	2	2	2	1	2	1	2	1	2.7	2.7	2.7	114.71	1024	1024;183	0	19.178	2.7	1.2	5876500	4955000	921490	4				373	67;941	True;True	71;1024	193;194;2190	433;434;435;4983	433;4983
Q9BYC9;I3L2X1;Q9BYC9-2	Q9BYC9	3;1;1	39S ribosomal protein L20, mitochondrial	MRPL20	>sp|Q9BYC9|RM20_HUMAN 39S ribosomal protein L20, mitochondrial OS=Homo sapiens GN=MRPL20 PE=1 SV=1	3	3	3	3	3	0	3	0	3	0	20.1	20.1	20.1	17.442	149	149;66;155	0	20.787	20.1	0	1900000	1900000	0	3				379	560;978;1164	True;True;True	611;1063;1265	1423;2255;2750	3255;5125;6314	3255;5125;6314
Q9NRK6	Q9NRK6	1	ATP-binding cassette sub-family B member 10, mitochondrial	ABCB10	>sp|Q9NRK6|ABCBA_HUMAN ATP-binding cassette sub-family B member 10, mitochondrial OS=Homo sapiens GN=ABCB10 PE=1 SV=2	1	1	1	1	1	0	1	0	1	0	2.2	2.2	2.2	79.147	738	738	0	17.833	2.2	0	273470	273470	0	2				383	1199	TRUE	1302	2830	6490;6491	6490
Q9NZT1	Q9NZT1	2	Calmodulin-like protein 5	CALML5	>sp|Q9NZT1|CALL5_HUMAN Calmodulin-like protein 5 OS=Homo sapiens GN=CALML5 PE=1 SV=2	1	2	2	2	2	0	2	0	2	0	9.6	9.6	9.6	15.892	146	146	0	11.909	9.6	0	1807200	1807200	0	2				386	57;58	True;True	61;62	86;87	179;180	179;180
S4R3U9;Q9P0I2-2;Q9P0I2	S4R3U9;Q9P0I2-2;Q9P0I2	1;1;1	ER membrane protein complex subunit 3	EMC3	>tr|S4R3U9|S4R3U9_HUMAN ER membrane protein complex subunit 3 (Fragment) OS=Homo sapiens GN=EMC3 PE=1 SV=1;>sp|Q9P0I2-2|EMC3_HUMAN Isoform 2 of ER membrane protein complex subunit 3 OS=Homo sapiens GN=EMC3;>sp|Q9P0I2|EMC3_HUMAN ER membrane protein complex	3	1	1	1	1	0	1	0	1	0	17.9	17.9	17.9	9.1037	78	78;219;261	0	12.968	17.9	0	769990	769990	0	2				387	713	TRUE	772	1755	4028;4029	4028
X6R868;P19835-2;P19835	X6R868;P19835-2;P19835	1;1;1	Bile salt-activated lipase	CEL	>tr|X6R868|X6R868_HUMAN Bile salt-activated lipase OS=Homo sapiens GN=CEL PE=3 SV=1;>sp|P19835-2|CEL_HUMAN Isoform Short of Bile salt-activated lipase OS=Homo sapiens GN=CEL;>sp|P19835|CEL_HUMAN Bile salt-activated lipase OS=Homo sapiens GN=CEL PE=1 SV=3	3	1	1	1	1	0	1	0	1	0	3	3	3	79.666	756	756;687;753	0.0030864	6.4053	3	0	977910	977910	0	1				230	1119	TRUE	1216	2596	5958	5958
